# Supplementary material for: Metabolomic and metagenomic analyses of the Chinese mitten crab Eriocheir sinensis after challenge with Metschnikowia bicuspidata
Source: Front Microbiol. 2022 Sep 23;13:990737. doi: 10.3389/fmicb.2022.990737 (PMC9538530; doi:10.3389/fmicb.2022.990737)
Supplement: Supplementary file 1 [file Table_1.XLS]

#ID	name	A1	A2	A3	A4	A5	A6	B1	B2	B3	B4	B5	B6	A_Mean	B_Mean	Fold_change	log2FC	Pvalue	VIP	regulated	HMDB_taxonomy	KEGG_annotation	KEGG_pathway_annotation	HMDB_ID	pubchem_id	CAS	HMDB_super_class	HMDB_sub_class
pos_1	epsilon-Captrolactone	0.0231751938944265	0.0243581930111076	0.0232450920408096	0.0275327648743125	0.0258999187452514	0.0241015139778679	0.0230275096048183	0.0214766008960439	0.0217809650107673	0.0225384247638485	0.0229818505548365	0.0220917592337943	0.0247187794239626	0.0223161850106848	0.902802870155122	-0.147517089791398	0.0160210483488931	1.48990239464929	down	--	--	--	--	--	--	--	--
pos_2	N-Formylglycine	2.47474119025045e-05	2.51045846470355e-05	2.33725841596149e-05	3.02438769080519e-05	2.38779184260156e-05	2.35039149760775e-05	2.21670796573378e-05	2.04114527912031e-05	2.04756542442821e-05	2.13165318397666e-05	2.26584542971545e-05	2.08426185911113e-05	2.51417151698833e-05	2.13119652368092e-05	0.84767348181314	-0.238419439630815	0.0134577762296573	1.53710640141355	down	--	--	--	--	--	--	--	--
pos_4	mono-Ethyl malonate	2.41091731482303e-05	2.42059117204601e-05	2.28411657518349e-05	2.69554178357302e-05	2.65299638248264e-05	2.44061782814337e-05	2.18277212439451e-05	2.14062700137354e-05	2.01370243010891e-05	2.23565745992463e-05	2.15238785947409e-05	2.2553182706106e-05	2.48413017604193e-05	2.16341085764771e-05	0.870892708648132	-0.1994331007884	0.00257945105031532	1.69148328828253	down	--	--	--	--	--	--	--	--
pos_9	Citric acid	9.38660567956206e-06	9.77140259181287e-06	9.5745421859915e-06	1.05336559454523e-05	9.88580314578446e-06	9.75417730623115e-06	8.51059829061262e-06	7.19441571382169e-06	7.46909904534536e-06	7.67979460115808e-06	7.98633221576428e-06	7.9797749558771e-06	9.81769780913906e-06	7.80333580376319e-06	0.794823384816271	-0.33129377556832	1.16724368079024e-05	1.88064568486423	down	Carboxylic acids and derivatives	C00158	Carbon metabolism(ko01200);;Alanine, aspartate and glutamate metabolism(ko00250);;Glyoxylate and dicarboxylate metabolism(ko00630);;2-Oxocarboxylic acid metabolism(ko01210);;Biosynthesis of amino acids(ko01230);;Metabolic pathways(ko01100);;Central carbon metabolism in cancer(ko05230);;Citrate cycle (TCA cycle)(ko00020);;Taste transduction(ko04742);;Glucagon signaling pathway(ko04922)	HMDB0000094	311	77-92-9	Organic acids and derivatives	Tricarboxylic acids and derivatives
pos_10	6-Hydroxydopamine hydrochloride	3.67340645091535e-05	4.24362657283005e-05	4.02855443309548e-05	4.66584855622571e-05	3.99080361359686e-05	4.13180757169621e-05	3.88023200612059e-05	3.47486650207792e-05	3.76855093715686e-05	3.81022847681639e-05	3.53265693442782e-05	3.84181718266297e-05	4.12234119972661e-05	3.71805867321042e-05	0.901928902308475	-0.148914382393052	0.0296021022787477	1.29776559438401	down	--	--	--	--	--	--	--	--
pos_11	25-Hydroxycholesterol	0.000159124245386012	0.000144911296487045	0.000164675131148347	0.000194103400976143	0.000171864763637118	0.000153575102000137	0.00014776206028319	0.000112399257725378	0.000129010250987401	0.000148079649846391	0.000135704654483157	0.000136331480563412	0.000164708989939134	0.000134881225648155	0.818906276445497	-0.288229749546876	0.0076902030377451	1.51604034532802	down	Steroids and steroid derivatives	C15519	Primary bile acid biosynthesis(ko00120)	HMDB0006247	53477807	2140-46-7	Lipids and lipid-like molecules	Cholestane steroids
pos_14	L-Asparagine	2.22925604422371e-05	2.30906508741101e-05	2.67670365093262e-05	2.63920197323152e-05	2.30214080792193e-05	2.11024877561527e-05	2.00259280141187e-05	1.88689157758825e-05	2.04700708756292e-05	2.34722615041643e-05	2.14580414815735e-05	1.8580069610512e-05	2.37776938988934e-05	2.04792145436467e-05	0.861278416263899	-0.215448417271645	0.0206855967872937	1.34534938048275	down	Carboxylic acids and derivatives	C00152	Central carbon metabolism in cancer(ko05230);;Protein digestion and absorption(ko04974);;Aminoacyl-tRNA biosynthesis(ko00970);;Mineral absorption(ko04978);;Biosynthesis of amino acids(ko01230);;Metabolic pathways(ko01100);;Alanine, aspartate and glutamate metabolism(ko00250)	HMDB0000168	6267	70-47-3	Organic acids and derivatives	Amino acids, peptides, and analogues
pos_19	Monoisobutyl phthalic acid	0.00245615128449723	0.00260054585535377	0.00254849920029963	0.00296346848321655	0.00268275790017882	0.00261092280036915	0.00253219794798696	0.00227272999351105	0.00233940082913189	0.00242750666918591	0.00249329432083507	0.00245842823100766	0.00264372425398586	0.00242059299860976	0.915599648851542	-0.127211185292404	0.0257501458048684	1.31983256837401	down	Benzene and substituted derivatives	--	--	HMDB0002056	92272	30833-53-5	Benzenoids	Benzoic acids and derivatives
pos_20	Sphinganine	0.0063265213796696	0.00596100489147196	0.00795968596962686	0.00665835104976581	0.00653730217685912	0.00536026676016449	0.00465994353540199	0.00414216760824896	0.00402728636395291	0.00598341426689092	0.00482475463604023	0.00449863759840405	0.00646718870459297	0.00468936733482318	0.725101361507019	-0.463745412143141	0.003217245947884	1.58015359938407	down	Organonitrogen compounds	C00836	Metabolic pathways(ko01100);;Sphingolipid signaling pathway(ko04071);;Sphingolipid metabolism(ko00600)	HMDB0000269	91486	764-22-7	Organic nitrogen compounds	Amines
pos_21	3D,7D,11D-Phytanic acid	0.00739753969987889	0.00703211789012268	0.00889101104032443	0.00773123578434886	0.00796738162171154	0.00625957979969844	0.00518618283089323	0.00509519776124686	0.00459714057408848	0.00718273264942605	0.00536834370457282	0.00519093820799462	0.00754647763934747	0.00543675595470368	0.720436237213019	-0.473057345718827	0.00215932190023522	1.63175503381085	down	--	--	--	--	--	--	--	--
pos_22	Dodecyl butyrate	0.0113145534720653	0.0105554068086442	0.0130831155425044	0.0121127772501814	0.0114779715648148	0.00995261035681462	0.0092594494789388	0.00692194427625932	0.00794758822834618	0.0105351942088252	0.00892630825739705	0.00745514234320621	0.0114160724991708	0.00850760446549546	0.745230416687825	-0.424241535598221	0.00221401417286832	1.61545834474675	down	--	--	--	--	--	--	--	--
pos_23	Isopentanol	2.30595574768491e-05	2.24309222697311e-05	2.08819537042997e-05	2.45083855664646e-05	2.44049876283121e-05	2.12162247492686e-05	2.02040174287577e-05	1.90667889162942e-05	1.94405372046423e-05	2.08131108844361e-05	2.03161020403238e-05	1.93187706539296e-05	2.27503385658209e-05	1.98598878547306e-05	0.872949112263642	-0.196030539113618	0.00417370848845693	1.70832517217016	down	Organooxygen compounds	--	--	HMDB0006007	31260	123-51-3	Organic oxygen compounds	Alcohols and polyols
pos_24	1-Butylamine	0.000470553123359945	0.000473404078963755	0.000455841440209772	0.000534644935677381	0.000504437431378893	0.000468078168067279	0.000434626595710971	0.000410384853697307	0.000418016645331909	0.000433047126428727	0.000454693705888623	0.000431779721765162	0.000484493196276171	0.000430424774803783	0.888402103707629	-0.170715285742935	0.00449830417137142	1.61585332317457	down	Organonitrogen compounds	--	--	HMDB0031321	8007	109-73-9	Organic nitrogen compounds	Amines
pos_25	Glucosyl 6-hydroxy-2,6-dimethyl-2E,7-octadienoate	0.00186352148701675	0.00195717712807909	0.00187445819244393	0.00225657435516817	0.00206923556336587	0.0019648665843884	0.00188808165973692	0.00165469210832972	0.00169403387614501	0.00178135819976374	0.00184609464599888	0.00186388864804703	0.00199763888507704	0.00178802485633688	0.89506910868324	-0.159929017085388	0.0176738589311602	1.37573280644966	down	--	--	--	--	--	--	--	--
pos_27	(R)-3-Hydroxy-hexadecanoic acid	0.000741134972317201	0.000754654230125753	0.000942668099565394	0.000902209497069869	0.000830112056961299	0.000719193170077408	0.000667181981983894	0.000480876920005849	0.000669264609818796	0.000774614420734796	0.000691363729632525	0.000556053327853264	0.000814995337686154	0.000639892498338187	0.785148661285475	-0.348962252865611	0.0119064037237746	1.39370876869407	down	--	--	--	--	--	--	--	--
pos_31	Curdione	0.00112891151868169	0.0011595899510739	0.00111574707281944	0.00133598877564693	0.00122304486641676	0.00117689935955458	0.00110864959777816	0.000994535999257774	0.00102858134846175	0.00106219348780228	0.00110413500957725	0.001064774597684	0.00119003025736555	0.00106047834009354	0.891135610653453	-0.166283100929033	0.00924629345587775	1.50445356829519	down	Prenol lipids	--	--	HMDB0034714	5362828	13657-68-6	Lipids and lipid-like molecules	Sesquiterpenoids
pos_34	10,20-Dihydroxyeicosanoic acid	0.00168711931942319	0.00158082543578852	0.00213628750785512	0.00186329025747237	0.0018110237855781	0.0015199737327675	0.0013947775947438	0.0010637879459079	0.00138459042688597	0.00172018113551814	0.00149067342480425	0.00113682957681296	0.0017664200064808	0.0013651400174455	0.772828666136567	-0.371779486575413	0.0133389561336364	1.38560843527201	down	--	--	--	--	--	--	--	--
pos_37	Calamusenone	0.00148485114138187	0.00146234202276016	0.00144414094664543	0.00169358037922261	0.00163228302954357	0.00154422495606314	0.00148240364195893	0.00133313608045213	0.00138397020806099	0.00140027437967644	0.00151239349041586	0.00144683655996167	0.0015435704126028	0.001426502393421	0.924157642420477	-0.113789127943323	0.0420160324585974	1.21594635926966	down	--	--	--	--	--	--	--	--
pos_38	Tranexamic Acid	0.00129480920017807	0.00132132156642645	0.00126705484997247	0.00148781372564277	0.00141267702830764	0.00130558350132302	0.00126191144794101	0.00116462514377848	0.0011755536952768	0.00122568634870541	0.00125243067437607	0.00121183755273282	0.00134820997864174	0.00121534081046843	0.901447719362554	-0.149684271786064	0.00989297799454393	1.54844626394082	down	--	--	--	--	--	--	--	--
pos_40	(R)-3-Hydroxy-tetradecanoic acid	0.000827986756457998	0.000901033995676969	0.00106325927602123	0.00101882248890542	0.000926345309139271	0.000838551192079898	0.000799746973421617	0.000560279484871132	0.000773308688287655	0.000855636723905968	0.000803516761183768	0.000677879678266315	0.000929333169713464	0.000745061384989409	0.801716122129946	-0.31883660845027	0.0107124215709159	1.38440913606305	down	--	--	--	--	--	--	--	--
pos_45	7Z-octadecenoic acid	8.12238403631482e-05	7.20021919743753e-05	9.1316829140853e-05	8.72251054680572e-05	7.9907178773494e-05	7.85714529359505e-05	6.3088544922104e-05	5.04025350185364e-05	6.05560714501931e-05	7.81469341477858e-05	6.67962246228173e-05	5.43181990197073e-05	8.17077664426464e-05	6.2218084863524e-05	0.761470880582657	-0.393139227238807	0.00315943410133907	1.56379682587093	down	--	--	--	--	--	--	--	--
pos_47	Hypoxanthine	0.00012977430344461	0.00024294701768375	0.000172248166565047	0.000182645093844612	0.00020077407767087	9.29129371299311e-05	0.00012610751119033	7.76777964349784e-05	8.49280232423093e-05	0.000159026395422175	7.40688965306959e-05	7.80959115768911e-05	0.000170216932723137	9.99840890662299e-05	0.587392144052186	-0.767604124104991	0.0245732683523601	1.37734563486998	down	Imidazopyrimidines	C00262	Metabolic pathways(ko01100);;Purine metabolism(ko00230)	HMDB0000157	790	68-94-0	Organoheterocyclic compounds	Purines and purine derivatives
pos_50	1-Deoxynojirimycin	8.29550132488641e-05	8.3260651412396e-05	8.03921031715443e-05	9.80995458347195e-05	9.03623819127494e-05	8.2916604240288e-05	5.19894799019603e-05	7.89672737996726e-05	7.67561604935162e-05	7.72884431482272e-05	5.05790777986021e-05	7.81523959926326e-05	8.63310499700936e-05	6.89554718557685e-05	0.798733154289862	-0.324214495718195	0.025987042263113	1.45756535220886	down	Piperidines	--	--	HMDB0035359	1374	19130-96-2	Organoheterocyclic compounds	--
pos_51	Undecanoic acid	0.000144401250258223	4.23529189577825e-05	0.000110038586996544	0.000138764562678092	0.000189273509761623	0.000113858490704273	4.54913472804114e-05	3.63948626558679e-05	8.84961116095436e-05	0.000112534216061096	6.34948357001262e-05	3.73535528902795e-05	0.000123114886559423	6.39608210328874e-05	0.519521422797364	-0.944744854080716	0.0346955379723158	1.34051206242357	down	Fatty Acyls	--	--	HMDB0000947	8180	112-37-8	Lipids and lipid-like molecules	Fatty acids and conjugates
pos_54	Ginsenoyne J	0.000169762144119316	0.000179592351246324	0.000175250740485151	0.00020244659916632	0.000184791979102608	0.000187276400417393	0.000164730504851518	0.000157567273350017	0.000169637057297209	0.000162907794508345	0.000167468472843782	0.000171713702506888	0.000183186702422852	0.00016567080089296	0.904382243371246	-0.1449954283748	0.0109536422466354	1.46744966751853	down	--	--	--	--	--	--	--	--
pos_55	Acorusnol	0.000354691193716252	0.000364391632027194	0.00036568095782868	0.000417983273692206	0.000385484293562443	0.000374206521469335	0.000347379388638009	0.00031503570967637	0.000344207528570821	0.000335697718822948	0.000345659786458031	0.00034661748035102	0.000377072978716018	0.0003390996020862	0.899294357397015	-0.153134678315501	0.0072077890773369	1.52430450629278	down	--	--	--	--	--	--	--	--
pos_59	(+)-15,16-Dihydroxyoctadecanoic acid	0.000167462185063757	0.000161411516265375	0.000209440847277454	0.000198592078595398	0.000191503950794237	0.000164984355202969	0.00014560810524337	0.00010733959421761	0.000150388349115016	0.000175868782934337	0.000156297209071674	0.000121835721741944	0.000182232488866532	0.000142889627053992	0.784106214774058	-0.350879000306169	0.0133651610367549	1.37865210109398	down	--	--	--	--	--	--	--	--
pos_61	3-Ethylpyridine	0.00281718576394028	0.00289472473690538	0.00281190135493943	0.0032992124263893	0.00315313485241523	0.00291384478770873	0.00281113942167159	0.0026038976657466	0.00260103042547759	0.00275186217225205	0.00281369848406651	0.00271412673711201	0.00298166732038306	0.00271595915105439	0.910886044357715	-0.134657516736373	0.0208736949246042	1.41345322310155	down	--	--	--	--	--	--	--	--
pos_63	Terniflorin	3.46930565501508e-05	5.71901972308634e-05	3.2251560887588e-05	4.8738339739683e-05	4.92662346252689e-05	3.73406053042458e-05	3.84673161494681e-05	1.59613424583401e-05	1.52198762047371e-05	2.16600917431089e-05	2.54714320045944e-05	3.14097088169938e-05	4.32466657229666e-05	2.46982945628737e-05	0.571102861919767	-0.808177480618597	0.00701059884903081	1.46923838012238	down	--	--	--	--	--	--	--	--
pos_69	Glutaminyl-Lysine	2.34359631903594e-05	2.258085584009e-05	2.03176074155255e-05	2.44502536763689e-05	2.25496530746484e-05	2.07932563014628e-05	2.29852623106986e-05	1.77407497764723e-05	1.95234354048143e-05	1.98642321448731e-05	2.07085389591064e-05	2.0504096274031e-05	2.23545982497425e-05	2.02210524783326e-05	0.904558974955658	-0.144713528909381	0.0483507578763198	1.23130648159779	down	Carboxylic acids and derivatives	--	--	HMDB0028802	71363012	45234-03-5	Organic acids and derivatives	Amino acids, peptides, and analogues
pos_70	Dodecanoic acid	0.000102278157170767	2.20118813078624e-05	6.28693663156032e-05	8.22859785149531e-05	0.000126589550650817	7.36759474831232e-05	2.1934135415969e-05	2.08424974975785e-05	5.03736946558481e-05	6.40709297070508e-05	3.14211090426222e-05	2.02283516344758e-05	7.82851469071877e-05	3.48117863255907e-05	0.444679325528538	-1.16916276384492	0.030742575133951	1.39424904440156	down	Steroids and steroid derivatives	C02530	Fat digestion and absorption(ko04975);;Ovarian steroidogenesis(ko04913);;Vitamin digestion and absorption(ko04977);;Metabolic pathways(ko01100);;Bile secretion(ko04976);;Fatty acid biosynthesis(ko00061);;Cholesterol metabolism(ko04979);;Steroid biosynthesis(ko00100)	HMDB0010370	6436907	--	Lipids and lipid-like molecules	Steroid esters
pos_74	Galactosyl 4-hydroxyproline	3.03474617680854e-06	4.3327239082098e-07	2.92778894754408e-06	3.39275363997473e-06	1.83977472243637e-06	3.6333341381128e-06	3.85734353802712e-06	4.75466629606961e-06	5.46743799783794e-06	4.5970761678031e-06	3.86181317354057e-06	4.89543677645947e-06	2.54361166928292e-06	4.57229565828963e-06	1.79756041911014	0.846040262951442	0.00710138692188008	1.51482569416393	up	Rhoeadine alkaloids	--	--	HMDB0029353	--	79284-73-4	Alkaloids and derivatives	--
pos_75	Cefadroxil	0.000509325340422417	0.000161813289723102	0.000492246439444903	0.000587883298527326	0.000368807058867718	0.000572001696781074	0.000617288560957577	0.000649086718435278	0.000731617109152466	0.000669813664276695	0.00061025557115545	0.000609736012806033	0.000448679520627757	0.00064796627279725	1.44416279996615	0.530233385898819	0.0274610173983965	1.34482335002878	up	--	--	--	--	--	--	--	--
pos_80	PI(18:1(11Z)/20:4(8Z,11Z,14Z,17Z))	0.00347252092893185	0.00359393975731743	0.00334592012667306	0.00376355064778173	0.00373320512561369	0.000441280726551757	0.00025615969870303	0.000222168441721773	0.000198296422879718	0.000216879870072276	0.000192340391473497	0.000172144479862038	0.00305840288547825	0.000209664884118722	0.068553716423118	-3.86662131049719	0.00293168866901164	1.85608994361742	down	Glycerophospholipids	--	--	HMDB0009833	--	--	Lipids and lipid-like molecules	Glycerophosphoinositols
pos_86	Donhexocin	0.000139787571063261	0.000147058168227679	0.000169962911736295	0.00017076817088889	0.000145643144895376	0.000122951341771558	0.000118538634163317	0.000109049444550771	0.000100998384745078	0.000127375535389318	0.00012384036498278	0.000122741109824073	0.000149361884763843	0.000117090578942556	0.783938814963996	-0.351187035945655	0.00579017322616775	1.57062551348584	down	--	--	--	--	--	--	--	--
pos_88	Methyl stearate	0.000209208008785274	0.000205225493336032	0.000267985625865585	0.00021562422562597	0.00023206053964438	0.000175363440575582	0.000170622849500087	0.000170561375715005	0.00016190637693838	0.000219443691580736	0.000154085953638821	0.000203036068433707	0.000217577888972137	0.000179942719301123	0.827026680657638	-0.273994222042735	0.0449922519432004	1.23537405910797	down	--	--	--	--	--	--	--	--
pos_91	N,N,O-Tridesmethyl-tramadol	0.000209316314202519	0.000214740835723478	0.000207071640246986	0.000242348452192678	0.000218390707518358	0.000209354253877894	0.000196739164630847	0.000178936197332773	0.000186478379422323	0.000195459302362345	0.000202037106209316	0.000201407196795538	0.000216870367293652	0.00019350955779219	0.892282150885878	-0.164428114205164	0.00605631937388178	1.51390162671605	down	Benzene and substituted derivatives	--	--	HMDB0060850	10220107	1235568-21-4	Benzenoids	Cyclohexylphenols
pos_97	Soyasaponin A3	0.0006743247434334	0.000684096791984171	0.000608816076282162	0.000712842704210523	0.000642675484213	5.02823258254792e-05	3.55228864083445e-05	3.50039155904249e-05	2.49191711047196e-05	3.06014717380336e-05	2.90888383722107e-05	2.70311653974299e-05	0.000562173020991456	3.03612414351939e-05	0.0540069343449609	-4.21071153244664	0.00363384297844028	1.83639248047371	down	--	--	--	--	--	--	--	--
pos_99	1,2-Di-(9Z,12Z,15Z-octadecatrienoyl)-3-(Galactosyl-alpha-1-6-Galactosyl-beta-1)-glycerol	0.00204892340496261	0.00190454488678546	0.00164568076702091	0.00191610538395053	0.00163361805941884	0.00164347946229943	0.00177002618219698	0.00151986575234128	0.00153965905529392	0.00164848182731174	0.00159686395218669	0.00152201555599836	0.0017987253274063	0.00159948538755483	0.889232704507049	-0.169367085610995	0.0455715919419677	1.31264655267313	down	--	--	--	--	--	--	--	--
pos_104	1,20-Eicosanediol	0.0016677247366716	0.00149511721879591	0.00203628345514305	0.0015864303554405	0.00163650987938346	0.00125272064458052	0.00115241638806807	0.000977512186045837	0.000908720166057671	0.00145199356264351	0.00115065033128697	0.00104160292302424	0.00161246438166917	0.00111381592618772	0.69075381685934	-0.533756466009093	0.00385727453494278	1.58164107545306	down	--	--	--	--	--	--	--	--
pos_109	Montecristin	0.00665917577529987	0.00758298678135573	0.00654536288271821	0.00715308485616431	0.00622975301419362	0.00647332163592189	0.00581376232934754	0.00461815403608589	0.00454061659141979	0.00446151810293176	0.00339285600678354	0.00306552517441056	0.00677394749094227	0.00431540537349651	0.637059171076661	-0.650500716355106	0.00077001081708165	1.83046169946915	down	--	--	--	--	--	--	--	--
pos_113	Maltoxazine	4.22229052938415e-05	4.01435405930018e-05	4.1975674543602e-05	4.65048169018789e-05	4.51567597989388e-05	4.11605731015081e-05	3.85142315765229e-05	3.73236969746764e-05	3.641918935551e-05	3.77991048125811e-05	3.9851352265514e-05	3.61358277412091e-05	4.28607117054619e-05	3.76739004543356e-05	0.878984481481083	-0.186090400153401	0.00202933253143367	1.72533442771039	down	--	--	--	--	--	--	--	--
pos_116	Tanacetol A	7.6093601399526e-05	6.54392309669833e-05	7.6457874396217e-05	8.00969606966922e-05	7.41818702670124e-05	7.04955802366768e-05	6.89164571709839e-05	5.94704108868273e-05	5.98089311997475e-05	6.81432123805335e-05	6.35803647472119e-05	5.88790362708895e-05	7.37941863271846e-05	6.31330687760323e-05	0.855529031733155	-0.225111282572682	0.00351308685867894	1.62679562339938	down	--	--	--	--	--	--	--	--
pos_117	Ganglioside GM3 (d18:1/14:0)	8.73807229977721e-05	9.42010607576204e-05	9.0328811532456e-05	0.000100807219849029	9.86239120677097e-05	9.63453179249099e-05	9.22609585053094e-05	8.01772852776056e-05	8.74358009936527e-05	8.91289117312077e-05	8.48415981523002e-05	8.71125725396617e-05	9.46145075215829e-05	8.68261878666229e-05	0.917683663330559	-0.123931170000583	0.0156808982585511	1.36219670112379	down	--	--	--	--	--	--	--	--
pos_120	Kaempferol 3-[apiosyl-(1->2)-galactoside]	2.70457106804668e-05	4.54430868602638e-05	2.42844423769503e-05	4.08270040027201e-05	4.15532424056996e-05	3.03104015609263e-05	2.97570949129146e-05	9.63661104814154e-06	1.16588476783202e-05	1.83310482647353e-05	1.81337537428858e-05	2.57702557155115e-05	3.49106479811712e-05	1.88812685604182e-05	0.540845548630368	-0.886711438060179	0.00761075816320475	1.46182922062789	down	--	--	--	--	--	--	--	--
pos_122	4-Aminobutyraldehyde	1.92145996270932e-05	3.59983755362335e-05	5.64308435451536e-05	7.09058546180664e-05	2.94033178254929e-05	3.94700094510642e-05	1.72964552226061e-05	2.27452637771782e-06	2.13973052875676e-05	3.0489121565528e-06	2.97855729616697e-05	1.40584324137399e-05	4.19038334338506e-05	1.46435340699757e-05	0.349455714907132	-1.51681845454258	0.0150450794542381	1.36417694175968	down	--	C00555	beta-Alanine metabolism(ko00410);;Metabolic pathways(ko01100);;Arginine and proline metabolism(ko00330)	--	--	--	--	--
pos_130	Uridine 5'-monophosphate	4.63589175741384e-05	5.83952867876772e-05	4.50454652105864e-05	5.36887529543012e-05	5.22113213224472e-05	4.55658971885003e-05	4.52316526317344e-05	4.32048909467248e-05	4.01307611918674e-05	4.34423325605473e-05	4.64262350742634e-05	4.56587281316841e-05	5.02109401729418e-05	4.40157667561369e-05	0.876617060037776	-0.189981339145487	0.0374459722549341	1.28507132958346	down	Pyrimidine nucleotides	C00105	Metabolic pathways(ko01100);;Pyrimidine metabolism(ko00240)	HMDB0000288	6030	58-97-9	Nucleosides, nucleotides, and analogues	Pyrimidine ribonucleotides
pos_131	AICAR	2.29706931301362e-05	1.33123251240561e-05	1.97549726843318e-05	1.48905242234346e-05	2.67035223352602e-05	7.02337861221589e-06	1.22123289669771e-05	1.70288695657431e-06	2.74218952744813e-06	2.39601304172471e-06	5.34957160073789e-06	3.92501514873759e-06	1.74425693515725e-05	4.72133420703329e-06	0.270678826718132	-1.88534605470589	0.00527815290799933	1.66759463707754	down	Imidazole ribonucleosides and ribonucleotides	C04677	AMPK signaling pathway(ko04152);;Purine metabolism(ko00230);;Metabolic pathways(ko01100);;Histidine metabolism(ko00340)	HMDB0001517	65110	3031-94-5	Nucleosides, nucleotides, and analogues	1-ribosyl-imidazolecarboxamides
pos_133	Cysteinyl-Isoleucine	0.00362480360439881	0.00381636043855447	0.00368780818035704	0.00431933022467086	0.00410366020665944	0.00378182823545806	0.00370649901107419	0.00338256006828398	0.0034568856897632	0.00357492390826382	0.00366292928500779	0.00355722151389801	0.00388896514834978	0.00355683657938183	0.914597185549765	-0.128791615278507	0.0279102670959161	1.36476509547174	down	--	--	--	--	--	--	--	--
pos_135	Valyl-Arginine	5.09244932659277e-06	5.66679188247416e-06	6.26987463899479e-06	6.88657035631077e-06	5.88761043084127e-06	5.4014517441108e-06	5.40248316447027e-06	4.76700145285013e-06	4.19130257618186e-06	4.99629299254645e-06	5.03208176004711e-06	5.26379549145396e-06	5.86745806322076e-06	4.94215957292496e-06	0.842299939713948	-0.247594032042831	0.0171447978306928	1.39012300202296	down	Carboxylic acids and derivatives	--	--	HMDB0029121	444523	37682-75-0	Organic acids and derivatives	Amino acids, peptides, and analogues
pos_138	Phthalic acid	0.00165717526665212	0.0017187647684768	0.00169049191050398	0.00189813693426661	0.00171256778980897	0.00167604056438485	0.00160702423593125	0.00143919302709285	0.00150053316366774	0.00151497348748543	0.00155749040621929	0.00153063606130251	0.00172552953901556	0.00152497506361651	0.883772215505819	-0.178253519282443	0.0012647012744591	1.69857192140975	down	Benzene and substituted derivatives	C01606	Metabolic pathways(ko01100);;ABC transporters(ko02010)	HMDB0002107	1017	88-99-3	Benzenoids	Benzoic acids and derivatives
pos_147	Phaseolic acid	3.27028790654891e-05	2.88387216316736e-05	3.4374660703126e-05	3.51667333718378e-05	3.05965298154049e-05	3.32491171296645e-05	3.15914834343534e-05	2.77512189237438e-05	2.72892341131557e-05	2.97628988412877e-05	2.70111688697722e-05	2.61815563320343e-05	3.2488106952866e-05	2.82645934190578e-05	0.869998164561092	-0.200915737582783	0.00808253899178224	1.51585883301667	down	--	--	--	--	--	--	--	--
pos_153	Bicine	0.00011715782619212	0.000113638037167338	0.000113322434895922	0.000136188118066849	0.000125250234728344	0.00011457856503065	0.000106685737135757	0.000109550949863081	0.000103770040355506	0.000105969928100966	0.000115088928590346	0.00010369758926978	0.000120022536013537	0.000107460528885906	0.895336263131331	-0.159498475034587	0.0178291908947481	1.49499167859182	down	Carboxylic acids and derivatives	--	--	HMDB0011727	8761	150-25-4	Organic acids and derivatives	Amino acids, peptides, and analogues
pos_156	N-Acetylmuramoyl-Ala	0	2.15626717241154e-06	3.52277757719278e-06	4.4435118492982e-06	0	2.24642264513937e-07	1.77312393434961e-05	1.61464722012001e-05	1.74549824968073e-05	2.88236687303473e-05	2.77708878022159e-05	2.84394715551598e-05	1.72453314390274e-06	2.27277870215377e-05	13.179095514571	3.72017945602091	0.000216085240966407	1.95618997467756	up	--	--	--	--	--	--	--	--
pos_162	PE(18:2(9Z,12Z)/20:0)	0.0168740596886286	0.0179160065202859	0.0164201757495983	0.0195020428584188	0.0189919511009088	0.0171961332717742	0.0169830951068936	0.0151812609099199	0.0156721361720926	0.0163456825233519	0.0170373445277575	0.0163927674805159	0.0178167281982691	0.0162687144534219	0.913114589411675	-0.131132175310466	0.0280401283369061	1.32049881631538	down	Glycerophospholipids	--	--	HMDB0009097	52924370	--	Lipids and lipid-like molecules	Glycerophosphoethanolamines
pos_167	Deoxycholic acid 3-glucuronide	0.00132861939954396	0.00141181425060959	0.00125984232559853	0.00148587692740961	0.00143479037687175	0.00129468090852681	0.00126184647546497	0.00114823010646967	0.00118233835658789	0.00124374796321047	0.00128967765823851	0.00125304735949029	0.00136927069809338	0.00122981465324363	0.898153049616905	-0.154966786770358	0.0102269197043214	1.48279343314756	down	--	--	--	--	--	--	--	--
pos_169	10-Undecen-1-ol	0.0030488850981725	0.0028181859721369	0.00305018414565365	0.00294959112664974	0.00348455689609299	0.00245536426514251	0.00185361271259572	0.00216897045181546	0.00178960468887416	0.00294502470074949	0.0020097001021046	0.00210416206379195	0.00296779458397472	0.00214517911998856	0.72281927178247	-0.468293123086689	0.00403741274656788	1.61789415211111	down	--	--	--	--	--	--	--	--
pos_177	Jasmolone	2.76780185756936e-05	2.86578459941635e-05	2.72327865460376e-05	3.31301305150505e-05	3.01858218501798e-05	2.90551350119456e-05	2.75410979908356e-05	2.41298022103179e-05	2.67779195973779e-05	2.70722941576337e-05	2.86110530498114e-05	2.63661006474109e-05	2.93232897488451e-05	2.67497112755646e-05	0.912234319705486	-0.132523647189479	0.0389773357009562	1.21167997533133	down	--	--	--	--	--	--	--	--
pos_178	Glycineamideribotide	0.000292397643320681	0.000302819228992997	0.000292939167918054	0.00033383593206899	0.000310335519123195	0.000306575934901158	0.000302140555781477	0.000257483535526286	0.000264483325981423	0.000284705634394755	0.000290304107179407	0.000281277235168258	0.000306483904387512	0.000280065732338601	0.913802416144148	-0.130045837770447	0.0165246370910608	1.33242186422254	down	--	--	--	--	--	--	--	--
pos_180	Clitocine	6.80396005437673e-06	6.18884995159773e-06	2.81577254425246e-06	3.68485488811788e-06	2.60443613797105e-06	5.96726675948403e-06	2.4759944274437e-05	4.44717442924051e-05	4.31467450885372e-05	9.19785650937375e-05	6.50476094697951e-05	6.04522551117854e-05	4.67752338929998e-06	5.49761438884495e-05	11.7532590033028	3.55498894495259	0.00301990399126173	1.81270952435364	up	Organooxygen compounds	--	--	HMDB0033718	11644921	105798-74-1	Organic oxygen compounds	Carbohydrates and carbohydrate conjugates
pos_183	Thymidine	9.68424957066873e-07	9.06975371730851e-07	1.12252979546793e-06	1.62979812380409e-06	4.49080239283185e-07	1.14687692265828e-06	9.62755581177481e-06	8.1120877791483e-07	2.98200745696976e-06	5.3599242440286e-06	6.69776086862461e-06	3.1939249708535e-06	1.03728090166853e-06	4.77873035502769e-06	4.60697805902025	2.20382072704609	0.0324233913643733	1.44240251469041	up	Pyrimidine nucleosides	C00214	Metabolic pathways(ko01100);;Pyrimidine metabolism(ko00240)	HMDB0000273	5789	50-89-5	Nucleosides, nucleotides, and analogues	Pyrimidine 2'-deoxyribonucleosides
pos_184	beta-Phellandrene	2.68218146675056e-05	2.35972253392273e-05	2.31881166801519e-05	2.70951634646268e-05	2.55811676380556e-05	2.47213243554449e-05	2.3610238275126e-05	2.08703425442158e-05	2.12841800969506e-05	2.47170745408058e-05	2.24306876475637e-05	2.24770278648833e-05	2.51674686908354e-05	2.25649251615909e-05	0.89659096982637	-0.157478125782411	0.0149588509057254	1.43986403222828	down	--	--	--	--	--	--	--	--
pos_185	PC(16:0/16:0)	0.0408013485481571	0.0432421767508839	0.0410983146852397	0.04723134068468	0.0468741628398199	0.0378844493199247	0.0334332053403176	0.0335672198204699	0.031033527308413	0.0227699683225516	0.0192085263014448	0.021243797179795	0.0428552988047842	0.0268760407121653	0.62713460089479	-0.673152975300579	0.000829118239170694	1.88178171414411	down	Glycerophospholipids	C00157	alpha-Linolenic acid metabolism(ko00592);;Choline metabolism in cancer(ko05231);;Glycerophospholipid metabolism(ko00564);;Metabolic pathways(ko01100);;Arachidonic acid metabolism(ko00590);;Retrograde endocannabinoid signaling(ko04723);;Linoleic acid metabolism(ko00591)	HMDB0008800	53479511	--	Lipids and lipid-like molecules	Glycerophosphocholines
pos_187	Lubiprostone	0	0	0	0	0	0	0	4.04053671617011e-06	8.79087781350348e-06	1.40155276999973e-05	9.7255984405623e-06	3.72038281370527e-07	0	6.15742982526729e-06	Inf	Inf	0.0433411784084343	1.36673755038024	up	Fatty Acyls	--	--	HMDB0015180	656719	136790-76-6	Lipids and lipid-like molecules	Eicosanoids
pos_188	DG(18:1n7/0:0/20:4n3)	0.000213286920966384	0.00016648788576036	0.000267823388980131	0.000593461305018225	0.000882139672994422	0.00156431926484982	0.00167909612347967	0.00135775060459534	0.00141527435364437	0.00145875828718462	0.00147554139447749	0.0013732475362089	0.000614586406428224	0.0014599447165984	2.37549138953971	1.24822597741141	0.0112784249537535	1.63200991065548	up	Fatty Acyls	--	--	HMDB0056193	131801902	--	Lipids and lipid-like molecules	Eicosanoids
pos_199	24,25-Diacetylvulgaroside	1.14051502542122e-06	1.05581317130152e-06	7.55459842088992e-07	8.97754886742765e-07	4.18543350778672e-07	3.02309700319143e-06	5.12818605010971e-06	7.13828673110489e-06	6.23392017231676e-06	4.51857028983492e-06	3.78166732708124e-06	5.82305590825763e-06	1.2151972132541e-06	5.43728107978419e-06	4.47440219618677	2.16169494355945	6.73737941884817e-05	1.82532035958162	up	--	--	--	--	--	--	--	--
pos_208	Rutin	2.65103831513307e-05	1.3739956852029e-05	1.11009481246529e-05	2.93705116717255e-05	6.21310049313846e-06	6.67128248767038e-06	6.17670745102674e-06	3.38645166299989e-06	2.89086445244934e-06	3.43986287403169e-06	5.81798209461591e-06	1.41323093655191e-06	1.56010304634245e-05	3.85418324527925e-06	0.247046709787222	-2.01714425304756	0.0341190472477325	1.47054089228363	down	Flavonoids	C05625	Metabolic pathways(ko01100)	HMDB0003249	5280805	153-18-4	Phenylpropanoids and polyketides	Flavonoid glycosides
pos_216	Hydroxypropionylcarnitine	1.12005515161056e-05	1.09204178964988e-05	1.18813710430823e-05	1.1458019072005e-05	1.20267995648723e-05	1.00985051128748e-05	1.02006686379445e-05	9.02633010012578e-06	1.0409943495069e-05	1.03768883333314e-05	9.62311136570236e-06	1.07104441349243e-05	1.12642773675731e-05	1.00578976778496e-05	0.892902167590757	-0.16342598232208	0.0105677718015492	1.48351952949704	down	--	--	--	--	--	--	--	--
pos_217	Furanogermenone	1.05357305175115e-06	5.08058777679812e-07	3.17579889410855e-07	7.81172530680115e-07	1.02996319322282e-09	7.55137560350225e-07	0	1.55778202569872e-08	2.60462567862518e-08	0	0	3.48801901325786e-07	5.69425295510897e-07	6.50709963948375e-08	0.114274860825167	-3.12942003299607	0.0199614494377194	1.41163033021109	down	--	--	--	--	--	--	--	--
pos_219	N-Succinyl-L,L-2,6-diaminopimelate	1.00977433641653e-05	9.01133866528661e-06	9.47816095134547e-06	1.00493823018977e-05	9.75867731915581e-06	9.93403219983045e-06	8.17169447426497e-06	7.78166253113589e-06	9.19790008652198e-06	9.60216612647929e-06	9.52406671319305e-06	8.96497408070374e-06	9.72155580028022e-06	8.87374400204982e-06	0.912790522870221	-0.13164428209415	0.0409206332519957	1.15321522126293	down	--	--	--	--	--	--	--	--
pos_222	(R)-3,4-Dihydro-8-hydroxy-3-tridecyl-1H-2-benzopyran-1-one	3.67592934441958e-05	3.90520518850651e-05	3.66524094539778e-05	4.19245346209935e-05	4.23956215928032e-05	3.82904778227009e-05	3.76650988534451e-05	3.30385365606457e-05	3.33534523194513e-05	3.59403260000762e-05	3.87871345678882e-05	3.74342010841745e-05	3.91790648032894e-05	3.60364582309468e-05	0.919788627214024	-0.120625735355386	0.0494439713864178	1.1246957351774	down	--	--	--	--	--	--	--	--
pos_227	Goyaglycoside c	0.0386674031064108	0.042047274069552	0.0377436759410356	0.0446555020863507	0.042916449744714	0.038583566375545	0.0380936147297216	0.0343385886904267	0.0353568334176477	0.0369076510783064	0.0387612360177018	0.0374557788211674	0.0407689785539347	0.0368189504591619	0.903111919040426	-0.147023308688058	0.0180504197936816	1.39252194846459	down	--	--	--	--	--	--	--	--
pos_235	Glutaminyl-Glutamate	1.76627398235495e-05	1.73172440206296e-05	1.66077035763902e-05	1.91805268887472e-05	1.61702094523502e-05	1.88429159025679e-05	1.5219669119656e-05	1.39391132137371e-05	1.47693901654505e-05	1.55709829000557e-05	1.64518983911476e-05	1.57654949528778e-05	1.76302232773724e-05	1.52860914571541e-05	0.867039016844052	-0.205831178555717	0.00359753601756952	1.47220737940317	down	Carboxylic acids and derivatives	--	--	HMDB0028796	7020029	88830-90-4	Organic acids and derivatives	Amino acids, peptides, and analogues
pos_237	4-(4-Methyl-3-pentenyl)-3-cyclohexene-1-carboxaldehyde	0.000162764434370007	0.000146586565708653	0.000168137448930133	0.000183474538035582	0.000185904800133134	0.000153658841085579	0.000151462856640746	0.000124028291417745	0.000136473082924887	0.000142407955562902	0.000133947589873368	0.000136827905112853	0.000166754438043848	0.00013752461358875	0.824713364165985	-0.278035308802214	0.0043351376135182	1.66297498913919	down	--	--	--	--	--	--	--	--
pos_240	2-Methoxy-estradiol-17b 3-glucuronide	6.01793863474081e-05	6.72402220008129e-05	7.12509185398485e-05	8.64380022999413e-05	9.36231218940038e-05	9.52340729643739e-05	8.33218487685453e-05	8.0281449008953e-05	0.000108784721123914	0.000123982869521632	0.000118835698116766	0.000101756586379022	7.89942873410647e-05	0.000102827195486472	1.3017041984632	0.380401645205215	0.0320166334743205	1.39445304718533	up	Steroids and steroid derivatives	C11131	Steroid hormone biosynthesis(ko00140)	HMDB0006765	443076	--	Lipids and lipid-like molecules	Steroidal glycosides
pos_247	Hovenoside I	5.26003579490866e-05	5.54404337773219e-05	5.695363205339e-05	5.88414721655207e-05	5.02151502540026e-05	1.35967421044041e-05	2.72169260097786e-05	2.28976273931162e-05	1.6275709146978e-05	2.10857311547749e-05	9.62107928171954e-06	1.1766197961213e-05	4.7941298050621e-05	1.81438784912634e-05	0.378460309358027	-1.40178608792566	0.00622053188122975	1.73412268480595	down	--	--	--	--	--	--	--	--
pos_249	6-Deoxyfagomine	0.00282167506290773	0.00291049800749314	0.00280731281815547	0.00330507478233561	0.00309521985260293	0.00287164445102306	0.00276255732549694	0.00255041230955762	0.00257865188617551	0.00268815121045103	0.00276178511349873	0.00266717954052877	0.00296857082908632	0.0026681228976181	0.898790378008027	-0.153943415045117	0.0108762388468733	1.52818879145391	down	--	--	--	--	--	--	--	--
pos_256	2,6-Dimethylheptanoyl-CoA	0.000223922880012369	0.000254851383968634	0.000233906566200851	0.000279940911277595	0.00026286430608655	0.000261297861532428	0.000215343597275347	0.000225011653795281	0.000212796889016575	0.000224731265884663	0.000202217718265049	0.000204236749188855	0.000252797318179738	0.000214056312237628	0.846750724172775	-0.239990779320839	0.00396554503346003	1.66280670052835	down	Prenol lipids	--	--	HMDB0006258	76040361	--	Lipids and lipid-like molecules	Retinoids
pos_265	Succinyladenosine	1.11210554344839e-05	9.21374475275709e-06	6.00070194888359e-06	6.40228160146171e-06	7.98940649366549e-06	8.36415741239291e-06	4.25289839358095e-05	7.48117378625617e-05	6.64952573050649e-05	0.00014398691537268	0.000105051756503082	0.000105822903013052	8.18189127394078e-06	8.9782925665375e-05	10.9733706620293	3.45593483762619	0.0025298022187176	1.83009638909219	up	--	--	--	--	--	--	--	--
pos_270	Asteltoxin	0.000140363349059486	0.000133147933276794	0.000127154949640062	0.000162434883480494	0.000138809876427254	0.000133780652326048	0.000134728003360827	0.000122011319044257	0.000115430132720071	0.000119534587734589	0.000130746915370432	0.000131724731991291	0.00013928194070169	0.000125695948370244	0.902456899559267	-0.148070062917391	0.0493396996221885	1.25800447193003	down	Furofurans	--	--	HMDB0029464	131750872	79663-49-3	Organoheterocyclic compounds	--
pos_273	N-Acetyl-L-glutamate 5-semialdehyde	4.95156367979699e-06	5.61254578213608e-06	6.59744052030308e-06	7.45176790955136e-06	6.75630781957183e-06	5.57867993639871e-06	2.94237192823855e-05	4.36793307869364e-05	4.40899612341589e-05	0.000101202800432087	3.65567295813629e-05	2.47361378864764e-05	6.15805094129301e-06	4.66147798672345e-05	7.56972949909485	2.92024174706873	0.016154941489351	1.51458649094213	up	Carboxylic acids and derivatives	C01250	Arginine and proline metabolism(ko00330);;Arginine biosynthesis(ko00220);;2-Oxocarboxylic acid metabolism(ko01210);;Biosynthesis of amino acids(ko01230);;Metabolic pathways(ko01100)	HMDB0006488	192878	13074-21-0	Organic acids and derivatives	Amino acids, peptides, and analogues
pos_274	Mytilin B	9.31252167175899e-06	2.94435754830112e-06	3.61213138800045e-06	5.04352059936727e-06	8.49117277518204e-06	4.01200506987971e-06	6.39331659232232e-06	1.57701911701514e-05	1.05357842610863e-05	2.2283685180738e-05	5.78597756590085e-06	2.62956378177806e-05	5.5692848420816e-06	1.45107654313299e-05	2.60549888231364	1.38155963589366	0.0488225146427726	1.2096932661819	up	--	--	--	--	--	--	--	--
pos_276	DG(20:4(8Z,11Z,14Z,17Z)/18:1(11Z)/0:0)	2.58716123665626e-07	4.09211958320415e-07	5.7457286673288e-07	5.45062931714057e-08	1.53631613498517e-05	6.24174037918233e-05	4.45863584712526e-05	9.7137502878619e-05	0.000101012412004119	8.96108196298787e-05	9.66191892618994e-05	9.50605543913348e-05	1.31795953972609e-05	8.73378061061839e-05	6.62674410508348	2.72830021012583	0.000265097624849663	1.84509540958919	up	Glycerolipids	--	--	HMDB0007536	53478314	--	Lipids and lipid-like molecules	Diradylglycerols
pos_277	PC(16:0/20:4(8Z,11Z,14Z,17Z))	0.00397441930934268	0.00329020427428867	0.00370988091663234	0.00407429543927614	0.00384117269974161	0.00255908311174145	0.00212550568790104	0.00117544874342407	0.00131726939494967	0.00163573181473885	0.00118840608461116	0.00130849581132375	0.00357484262517048	0.00145847625615809	0.407983346144793	-1.29341783221189	4.09860908638303e-05	1.96181636041246	down	Glycerophospholipids	C00157	Choline metabolism in cancer(ko05231);;alpha-Linolenic acid metabolism(ko00592);;Glycerophospholipid metabolism(ko00564);;Metabolic pathways(ko01100);;Arachidonic acid metabolism(ko00590);;Linoleic acid metabolism(ko00591);;Retrograde endocannabinoid signaling(ko04723)	HMDB0008800	53479511	--	Lipids and lipid-like molecules	Glycerophosphocholines
pos_279	Kanzonol W	1.4998312783148e-05	9.08776922287431e-06	6.90976496795985e-06	5.71274160656613e-06	4.58399575829994e-06	2.8630555413253e-06	2.65922386362572e-06	1.66160922012884e-06	1.86002514116936e-06	2.09909234001925e-06	1.23393762111e-06	1.47612695250384e-06	7.35927331336225e-06	1.8316691897595e-06	0.248892670752387	-2.0064043475932	0.0249628063413814	1.52249051456882	down	--	--	--	--	--	--	--	--
pos_280	Thymidine glycol	4.14555833691432e-05	2.87783945731687e-05	3.61263108130981e-05	4.20954765244822e-05	4.36172339153195e-05	3.9728706996756e-05	3.93459552984411e-05	5.08550525342008e-05	7.97291377743075e-05	4.75848472525741e-05	6.66684379570938e-05	5.30357092900724e-05	3.86336176986613e-05	5.62031900177816e-05	1.4547741931952	0.540795238605136	0.0305372109322795	1.34201369280665	up	Pyrimidine nucleosides	--	--	HMDB0042036	3035041	32645-65-1	Nucleosides, nucleotides, and analogues	Pyrimidine 2'-deoxyribonucleosides
pos_283	Gnaphaliin	0.00515530498545538	0.00456872272669191	0.00396105314872843	0.0053037625666765	0.00598576782644241	0.00528129685338049	0.00410311565639648	0.00463984785643325	0.0036560299771904	0.00391309308797747	0.00365437867851634	0.00405001428525335	0.00504265135122919	0.00400274659029455	0.793778175704899	-0.333192197748845	0.0128090411386986	1.56665845444289	down	--	--	--	--	--	--	--	--
pos_286	Ganglioside GA2 (d18:1/18:0)	6.80692088395184e-05	5.81275929188666e-05	5.15430154280992e-05	6.6181316202953e-05	3.12007122290871e-05	2.2925012078527e-05	2.43376299735563e-05	2.41757729436426e-05	3.03247106289685e-05	4.06589310246635e-05	2.16771115178197e-05	2.50977211635868e-05	4.96744762828419e-05	2.77119795420396e-05	0.557871599576614	-0.841994987116541	0.0335705106010986	1.42918514786424	down	--	--	--	--	--	--	--	--
pos_287	(R)-1-O-b-D-glucopyranosyl-1,3-octanediol	6.08669355704762e-06	5.82337272040486e-06	7.54076800840092e-06	8.01698789156394e-06	7.26628066668895e-06	7.54210603703578e-06	5.70305255540259e-06	5.83139568288929e-06	5.2687030504464e-06	6.9054393145617e-06	5.51335029764899e-06	5.11088787766351e-06	7.04603481352368e-06	5.72213812976875e-06	0.812107558535769	-0.300257278942693	0.0153327817946446	1.39594156419536	down	--	--	--	--	--	--	--	--
pos_290	Quercetin	0.00027446335944703	0.000178130891424741	0.000132820072872953	0.000117826943942056	9.46213394754177e-05	7.52070451520108e-05	5.67873030484458e-05	4.6261203758255e-05	4.22406240502758e-05	3.60057305406837e-05	3.44611943192787e-05	2.82779416350884e-05	0.000145511608719035	4.06723328920046e-05	0.279512633047291	-1.83901460529724	0.0159413718099183	1.5991797990712	down	Flavonoids	C00389	Metabolic pathways(ko01100);;AMPK signaling pathway(ko04152)	HMDB0005794	5280343	117-39-5	Phenylpropanoids and polyketides	Flavones
pos_292	Isotrifoliol	1.37362033807712e-06	1.00954663541217e-06	5.30455888388712e-06	3.07305220335518e-06	2.55550781943265e-06	3.0437572965195e-06	1.23210823537286e-05	3.68007913755598e-06	8.29102570514163e-06	7.6733856826522e-06	1.03256574752101e-05	5.52912537383437e-06	2.72667386278062e-06	7.97005928802048e-06	2.92299691459716	1.54744830629151	0.00732349222141626	1.60901115579729	up	Isoflavonoids	--	--	HMDB0036305	5318679	--	Phenylpropanoids and polyketides	Coumestans
pos_302	Gomphrenin II	0	0	9.44063323950171e-07	0	0	0	1.00317365661765e-05	1.01135138412718e-06	4.35760003941457e-06	1.10514426379564e-06	5.86608157581501e-06	2.8459399441042e-06	1.57343887325029e-07	4.20297562890552e-06	26.7120362942562	4.73941805362519	0.0335276149091616	1.39896443776758	up	--	--	--	--	--	--	--	--
pos_304	UDP-4-dehydro-6-deoxy-D-glucose	0.00027818263879961	0.000165438198338634	0.000169336795886434	0.000264090789136372	0.000348653295416268	0.000291663424098085	0.000184960776772513	0.000224781368921185	0.000104342678337065	0.000184935196161431	0.000104807708183259	0.000154390830322981	0.000252894190279234	0.000159703093116406	0.631501628962172	-0.663141639429378	0.0281089314706483	1.41703545746688	down	Pyrimidine nucleotides	C04089	Metabolic pathways(ko01100);;Amino sugar and nucleotide sugar metabolism(ko00520)	HMDB0012300	23724475	13094-28-5	Nucleosides, nucleotides, and analogues	Pyrimidine nucleotide sugars
pos_308	2,4,5,7alpha-Tetrahydro-1,4,4,7a-tetramethyl-1H-inden-2-ol	4.80809126537927e-05	4.63194439300089e-05	5.02752005840238e-05	5.51724493376456e-05	5.64221481683143e-05	4.40795909038916e-05	4.2028261557995e-05	3.90000192413004e-05	3.63861788567103e-05	4.01040991327277e-05	4.02806525304926e-05	4.23114253095003e-05	5.00582909296128e-05	4.00184394381211e-05	0.799436790488736	-0.322944127039803	0.00263962076405776	1.74871110000439	down	--	--	--	--	--	--	--	--
pos_309	DG(18:0/20:4(8Z,11Z,14Z,17Z)/0:0)	2.62895450664997e-06	4.14559803765343e-06	3.4547876415715e-06	2.59009273593564e-06	3.60725291435457e-06	3.71701298939079e-06	4.84336103595876e-06	1.48585338227092e-05	2.15895104931397e-05	2.48857967090403e-05	2.03153440564178e-05	2.60311517623122e-05	3.35728313759265e-06	1.87539496465963e-05	5.58604945665795	2.48182834672193	0.00482449631187057	1.76519794477191	up	Glycerolipids	--	--	HMDB0007171	53478053	--	Lipids and lipid-like molecules	Diradylglycerols
pos_313	4-Acetamido-2-aminobutanoic acid	5.11917535269519e-08	1.03671328836319e-07	1.83905850501571e-06	3.89664763959911e-07	4.03200396435788e-07	9.13934694058909e-08	4.23465478473096e-06	2.56044045826427e-05	6.96072799255953e-06	1.00458836049669e-05	3.0630737557937e-05	1.20183827577742e-05	4.79696702863428e-07	1.49157985467685e-05	31.0942277854579	4.95857488366144	0.02114378196034	1.50847524758171	up	--	--	--	--	--	--	--	--
pos_319	35S-Methylokadaic acid 7-hexadecanoate	6.37332337280258e-05	7.18606494488441e-05	5.38730237228088e-05	6.91998144520786e-05	6.61782180660634e-05	5.77709988365662e-05	5.37902310732152e-05	4.94612701154151e-05	5.39956484856228e-05	5.32357733455249e-05	5.37476793232119e-05	4.45889148023491e-05	6.37693230423978e-05	5.14699195242232e-05	0.807126641284913	-0.309133039204101	0.00513305905030377	1.63550625751833	down	--	--	--	--	--	--	--	--
pos_320	Phytal	6.88272681699576e-05	5.65645704203893e-05	9.12491979001045e-05	6.48994983469263e-05	6.82972730334337e-05	5.50972997275852e-05	5.7355675214674e-05	4.69958597685077e-05	4.31524898979841e-05	6.8110588334875e-05	4.75918778509614e-05	4.46416613351469e-05	6.74891845997328e-05	5.13080254003582e-05	0.760240706783726	-0.395471819091964	0.0362073221338881	1.2768704706444	down	Prenol lipids	--	--	HMDB0035654	14035234	13754-69-3	Lipids and lipid-like molecules	Diterpenoids
pos_328	LysoPC(15:0)	0	7.07172564907753e-07	6.77059408459297e-08	0	0	0	1.33286317695424e-06	0	3.89816436820264e-06	8.91474625134299e-06	5.46253561971565e-06	1.27043466492397e-05	1.29146417625614e-07	5.38544267757587e-06	41.7002869811525	5.38198540721104	0.042698158925028	1.44050244964376	up	Glycerophospholipids	C04230	Choline metabolism in cancer(ko05231);;Glycerophospholipid metabolism(ko00564)	HMDB0013122	24779527	--	Lipids and lipid-like molecules	Glycerophosphocholines
pos_329	Campestanol	0.00166081002128344	0.00152680778983092	0.0020180984897814	0.00166426918077087	0.00177764550412824	0.00126237388858076	0.00104674283077951	0.0010570960983398	0.000972686873460306	0.00156909185353698	0.00112993259868034	0.00114936488375499	0.00165166747906261	0.00115415252309199	0.698780194998463	-0.517089375273794	0.00434754101012923	1.5747906862996	down	--	C15787	Metabolic pathways(ko01100)	--	--	--	--	--
pos_335	Allysine	3.93231465412454e-06	2.77195207711374e-06	4.05065983751698e-06	3.98859040170213e-06	3.54845837463084e-06	4.37874039021472e-06	3.15682807683196e-06	2.53592833426156e-06	2.43395367370405e-06	3.32526434372833e-06	2.38810084914806e-06	3.64777192555589e-06	3.77845262255049e-06	2.91464120053831e-06	0.771384874099837	-0.374477238102831	0.0209287699428265	1.29130748563718	down	Carboxylic acids and derivatives	C04076	Lysine biosynthesis(ko00300);;Biosynthesis of amino acids(ko01230);;Lysine degradation(ko00310);;Metabolic pathways(ko01100)	HMDB0001263	160603	6665-12-9	Organic acids and derivatives	Amino acids, peptides, and analogues
pos_339	(E)-2-O-Cinnamoyl-beta-D-glucopyranose	0.0280723653863007	0.0241129816208993	0.0224383401836313	0.0285771596767933	0.0326421066423589	0.0280656651221827	0.0219323237229419	0.0247308036480284	0.0204556623253171	0.0223299046067623	0.0209917129481588	0.0228089405710067	0.027318103105361	0.0222082246370359	0.812949001304473	-0.298763244275727	0.0160144304417742	1.55138041508653	down	--	--	--	--	--	--	--	--
pos_353	(3beta,4alpha,5alpha,14alpha,24xi)-4,14,24-Trimethylcholest-9(11)-en-3-ol	0.000374601127886661	0.000339624094008722	0.00050168034640983	0.000374188065783474	0.000392951512754997	0.000278324033998203	0.000243234164672051	0.0002266774220804	0.000219275636887234	0.000355239641930773	0.000251834833718538	0.000257708207844036	0.000376894863473648	0.000258994984522172	0.687180987650368	-0.541237973140275	0.0101373567940387	1.47892313874153	down	--	--	--	--	--	--	--	--
pos_354	Arginyl-Arginine	1.15110876131428e-05	1.14047938534565e-05	1.18743057281907e-05	1.42638239162762e-05	1.2905219800921e-05	1.10663874401826e-05	1.12195378976099e-05	1.04212335780117e-05	1.02193819127182e-05	1.05703840874391e-05	1.14286114005858e-05	9.50968955090072e-06	1.21709363920283e-05	1.05614730712109e-05	0.8677617507005	-0.204629098604624	0.0219928659351185	1.44668812298393	down	Carboxylic acids and derivatives	--	--	HMDB0028703	151956	15483-27-9	Organic acids and derivatives	Amino acids, peptides, and analogues
pos_357	DG(16:0/20:5(5Z,8Z,11Z,14Z,17Z)/0:0)	0.0005978461928301	0.000445193053466515	0.000496463426317046	0.00057327676685363	0.000474900008182957	0.000434396763717103	0.000373714059119887	0.000327781313557527	0.000345972728531226	0.000410375482677803	0.000365671304336526	0.000337697728281567	0.000503679368561225	0.000360202102750756	0.715141665976281	-0.483699034035914	0.00215617537424187	1.77549963092452	down	Glycerolipids	--	--	HMDB0007114	9543744	--	Lipids and lipid-like molecules	Diradylglycerols
pos_360	3-Hydroxy-1-phenyl-1-eicosanone	0.000389648170538441	0.000346477677221903	0.000474330327085514	0.00041745013168851	0.000426138781567251	0.000351872256468816	0.000304491057995722	0.000262772146055582	0.00032403791301427	0.00041566762099393	0.000351424610290351	0.000264601123391334	0.000400986224095073	0.000320499078623531	0.799277030892568	-0.323232464295427	0.0266478339364267	1.28516923048726	down	--	--	--	--	--	--	--	--
pos_367	Jasmonic acid	2.93487466602301e-05	3.20774711197994e-05	3.02612086715047e-05	3.61338772160117e-05	3.30804444396168e-05	3.25912303820164e-05	3.05514046519834e-05	2.70662545604997e-05	2.78531570778728e-05	2.95994863016614e-05	2.8716331565273e-05	2.88799311636406e-05	3.22488297481965e-05	2.87777608868218e-05	0.892366052086935	-0.164292464112808	0.01426630944301	1.43416239116262	down	Fatty Acyls	C08491	alpha-Linolenic acid metabolism(ko00592);;Metabolic pathways(ko01100)	HMDB0032797	5281166	59366-47-1	Lipids and lipid-like molecules	Lineolic acids and derivatives
pos_371	4,6-Decadiyn-1-ol	7.19534384144786e-05	7.12806171669113e-05	6.97987511861535e-05	8.34737910222989e-05	7.74076650169791e-05	7.33180707188655e-05	6.43820131645017e-05	6.51974925967483e-05	6.69792491527739e-05	6.79961923146886e-05	6.64714763624339e-05	6.9322251529585e-05	7.45387222542811e-05	6.67247791867886e-05	0.89516934512459	-0.159767462498405	0.011351508979645	1.56901474714022	down	--	--	--	--	--	--	--	--
pos_377	L-trans-5-Hydroxy-2-piperidinecarboxylic acid	1.31340285139196e-05	1.25737211851017e-05	1.3125600815814e-05	1.54817010322112e-05	1.2668013622856e-05	1.44264365090694e-05	1.28877265109746e-05	1.04223548856452e-05	1.14717924867983e-05	1.16180907237477e-05	1.2520950436358e-05	1.26477980641012e-05	1.35682502798287e-05	1.19281188512708e-05	0.879119901628279	-0.185868149441715	0.0224796192669498	1.2481922381708	down	--	--	--	--	--	--	--	--
pos_381	(3S,7E,9R)-4,7-Megastigmadiene-3,9-diol 9-[apiosyl-(1->6)-glucoside]	7.92090024875836e-05	0.000139193508071989	4.82097324583478e-05	0.000131812507905266	3.62122780176285e-05	3.00996447676521e-05	5.63955297335063e-06	0	1.79545110315046e-06	3.69395947760712e-06	2.10552435594379e-06	2.81931590010575e-06	7.74561122847445e-05	2.67563396835963e-06	0.034543871225081	-4.85542641946527	0.0124883046697831	1.61181328447052	down	--	--	--	--	--	--	--	--
pos_382	(1xi,2xi)-1-(4-Hydroxyphenyl)-1,2,3-propanetriol 3-O-beta-D-Glucopyranoside	1.7824219727905e-07	4.3604195801361e-07	0	1.66306063482097e-07	3.75534578422142e-07	0	8.31575954498613e-06	9.14986628980343e-06	8.77364209465613e-06	5.06779210441668e-06	3.08188916086592e-05	7.37615524601828e-06	1.92687466199483e-07	1.15836844814233e-05	60.1164399008241	5.90968767018448	0.0327739701046705	1.486081642142	up	--	--	--	--	--	--	--	--
pos_385	PE(P-16:0e/0:0)	3.03262126117647e-06	3.54980064238761e-06	8.13230861022975e-06	5.51406780713402e-06	3.19989346377912e-07	6.57180183317299e-10	9.41712744607086e-05	0.000116731388387468	0.000146920021766358	9.85555781689397e-05	0.000301668800214428	0.000220141814276446	3.42490747458151e-06	0.000163031479545725	47.6017179312692	5.5729417357777	0.00505462208498586	1.79463959478794	up	--	--	--	--	--	--	--	--
pos_389	2-Hydroxymyristic acid	9.44278245156384e-06	8.71680469291494e-06	1.71828084409114e-05	1.06909576725737e-05	1.09697029665828e-05	8.64351569781675e-06	6.24742336096435e-06	6.22925634996137e-06	6.23070915821111e-06	1.00379952457558e-05	7.81372020422536e-06	6.42743706478063e-06	1.09410953203939e-05	7.1644235639831e-06	0.654817763138286	-0.610834636783412	0.0346626691149214	1.26200577388468	down	--	--	--	--	--	--	--	--
pos_390	Octadecanol	0.000148239417146938	0.000138765193343667	0.000199794902250018	0.000160929754495089	0.00015917062309134	0.000129026156513595	0.000107664361588256	9.83265891576238e-05	9.89476770268897e-05	0.000150788189811454	0.000111651955579197	0.000107640307518931	0.000155987674473441	0.000112503180113725	0.721231215821993	-0.471466255054174	0.00740651250597297	1.48667823672044	down	--	--	--	--	--	--	--	--
pos_392	(S)-10,16-Dihydroxyhexadecanoic acid	0.00020086891731622	0.000215673413174568	0.000260617279080626	0.00025019892716582	0.0002384505561477	0.000198915808359022	0.00019752533793045	0.000144231555750976	0.000190860151415493	0.000210504946005931	0.000201985998707098	0.000165060558444336	0.000227454150207326	0.000185028091375714	0.813474237366342	-0.297831438248759	0.0168864479160599	1.33972911533373	down	Fatty Acyls	--	--	HMDB0037798	441449	69232-67-3	Lipids and lipid-like molecules	Fatty acids and conjugates
pos_400	Deoxycytidine	0.000109499561376998	0.000111514288591192	0.000102361159002437	0.00013113992783565	0.000119347043450207	0.000108133778545215	0.00010441201618613	9.87209813511369e-05	0.000100664161413961	0.000104934333587153	0.000106887470239143	0.000102089866837509	0.000113665959800283	0.000102951471602505	0.905737054289573	-0.142835814518716	0.0491838811700129	1.32083739000023	down	Pyrimidine nucleosides	C00881	ABC transporters(ko02010);;Pyrimidine metabolism(ko00240);;Metabolic pathways(ko01100)	HMDB0000014	13711	951-77-9	Nucleosides, nucleotides, and analogues	Pyrimidine 2'-deoxyribonucleosides
pos_403	Imidazoleacetic acid	5.1502230928152e-05	5.5751353627501e-05	5.07259698517877e-05	6.15613979093384e-05	5.6473024729609e-05	5.29430997610065e-05	5.0936156617739e-05	5.41725884807838e-05	4.58465939961038e-05	4.94177644320897e-05	5.05607634132267e-05	4.60030085439816e-05	5.48261794678991e-05	4.94894792473208e-05	0.902661460777091	-0.147743082191627	0.029717001541939	1.38475347923526	down	Azoles	C02835	Histidine metabolism(ko00340);;Metabolic pathways(ko01100)	HMDB0002024	96215	645-65-8	Organoheterocyclic compounds	Imidazoles
pos_407	Cappariloside A	2.81377917079699e-05	4.99009073514796e-05	1.90877772915542e-05	2.82067233793427e-05	3.71337497595594e-05	2.56808634421485e-05	1.97663737388439e-05	1.04337729180264e-05	2.36649971601193e-05	9.04880762882382e-06	1.12224819867085e-05	1.41916878417708e-05	3.13579688220091e-05	1.47213535457155e-05	0.469461323508398	-1.09092178829913	0.0110131064201102	1.50045784704652	down	--	--	--	--	--	--	--	--
pos_408	7-Methylguanosine 5'-phosphate	5.61154155305134e-06	6.41678127155349e-06	6.17688523386623e-06	6.96575090178208e-06	6.56096488218915e-06	7.15562828515587e-06	5.89353538410187e-06	5.64350780413297e-06	5.24839972119688e-06	5.94823121526663e-06	5.2637804539031e-06	5.60738129297922e-06	6.48125868793303e-06	5.60080597859678e-06	0.86415405529554	-0.210639566064925	0.00978794985297002	1.4475071662146	down	Carboxylic acids and derivatives	--	--	HMDB0059612	440190	--	Organic acids and derivatives	Amino acids, peptides, and analogues
pos_409	N-Desmethyl tapentadol	0.000837886133584503	0.000882446746416395	0.000861629949137627	0.000990231917612708	0.000885990977244849	0.000904218583818549	0.000818833682742103	0.000742345699488917	0.000823815504939334	0.000822233173640974	0.000843726051793788	0.000840747907719385	0.000893734051302439	0.000815283670054083	0.912221783276547	-0.132543473639489	0.0152118330942876	1.32933604496775	down	--	--	--	--	--	--	--	--
pos_410	15beta-Hydroxydesogestrel	7.7814778754649e-05	8.08216621919942e-05	8.07426395892731e-05	9.01882588523652e-05	8.41387487334893e-05	8.27237140694863e-05	7.26305794310553e-05	6.96730420472865e-05	7.43279261760581e-05	7.35425181397603e-05	7.7167450595372e-05	7.65658349196873e-05	8.27383003652095e-05	7.39845585515366e-05	0.894199641822063	-0.161331126888308	0.00237217341943943	1.58833884854423	down	--	--	--	--	--	--	--	--
pos_411	2-O-p-Coumaroyl-D-glucose	7.17403244575211e-06	6.9848123919124e-06	8.52370805895337e-06	8.96640074293669e-06	7.56158776610475e-06	5.46564513984784e-06	5.7626354591839e-06	6.56108911464106e-06	5.01481935589999e-06	5.33677022941644e-06	6.55597385501734e-06	5.94948193825718e-06	7.44603109091786e-06	5.86346165873598e-06	0.787461345130269	-0.344718988603437	0.0255215707497023	1.44238454266171	down	--	--	--	--	--	--	--	--
pos_417	L-2-Amino-5-hydroxypentanoic acid	1.37790993526957e-05	1.51807203907229e-05	1.42120395437124e-05	1.63714773786719e-05	1.62196008433355e-05	1.3340945114385e-05	1.35071801954196e-05	1.32301708568002e-05	1.31991355529707e-05	1.28456604275886e-05	1.40023477714471e-05	1.37877674002109e-05	1.48506471039206e-05	1.34287103674062e-05	0.904250856776538	-0.145205035053947	0.040547307737078	1.36121978680358	down	--	--	--	--	--	--	--	--
pos_420	1,2-Dihydronaphthalene-1,2-diol	6.17526683095726e-05	5.66479934821979e-05	6.71342053811575e-05	5.41893896932072e-05	6.78543402793832e-05	6.96538199254783e-05	4.19993397089112e-05	4.59876027892067e-05	5.1682162958297e-05	6.26947517451803e-05	6.17776313259307e-05	4.04667242336298e-05	6.28720695118328e-05	5.07680354601926e-05	0.807481539169597	-0.308498817932713	0.0319963925097085	1.15822610562965	down	Naphthalenes	C06205	Metabolism of xenobiotics by cytochrome P450(ko00980)	HMDB0060335	362	--	Benzenoids	--
pos_425	Falcarindiol	4.77197228267672e-06	4.42341911656943e-06	6.026664596766e-06	7.32699783497789e-06	5.48798621262367e-06	1.74362178101224e-06	1.48903021693725e-06	1.0342844437507e-06	9.82563972885263e-07	2.11167418351743e-06	2.33595991895529e-06	3.87817039830024e-07	4.96344363743766e-06	1.39022162931266e-06	0.280092155943238	-1.83602651397495	0.00407440475961024	1.7240804062269	down	Fatty Acyls	--	--	HMDB0033941	5317309	55297-87-5	Lipids and lipid-like molecules	Fatty alcohols
pos_429	(-)-Epigallocatechin 3-glucuronide	1.40393710703376e-05	2.87639471710345e-05	1.05524792918835e-05	1.76557457941932e-05	2.0840145675258e-05	1.44068110745455e-05	1.29590716064128e-05	4.7022837422934e-06	2.23821261433724e-06	4.5698601889812e-06	4.69468198180665e-06	1.03067993439329e-05	1.77097500128754e-05	6.5784849129607e-06	0.371461195566171	-1.42871658637991	0.00664585999041841	1.52279969478971	down	--	--	--	--	--	--	--	--
pos_437	(1S,2S,4R,8R)-p-Menthane-1,2,8,9-tetrol	6.52323793686827e-05	6.58813197170671e-05	6.65652998208367e-05	7.49231060238693e-05	6.947779334326e-05	7.02900764998085e-05	6.40850497324099e-05	6.02603059081775e-05	6.20944333725646e-05	6.15860600642852e-05	6.16935098596738e-05	6.31060709936061e-05	6.87283291289207e-05	6.21375716551195e-05	0.904104209176419	-0.145439024241023	0.00532168084372134	1.62670999063831	down	--	--	--	--	--	--	--	--
pos_440	3-Oxopimelyl-CoA	0	0	0	0	0	0	3.08709473506889e-06	1.40580287877516e-05	7.71636797759201e-06	3.03837948651002e-05	2.17249237803551e-06	9.94374302306466e-06	0	1.12269202944355e-05	Inf	Inf	0.0452590798458746	1.27814985928418	up	--	--	--	--	--	--	--	--
pos_448	Rosiglitazone	7.41025324117071e-07	0	2.06791217471175e-07	2.46053499904598e-07	0	1.53809499642454e-07	2.79751073581656e-05	8.94359601968827e-06	1.82913964358627e-05	3.7419791512171e-05	2.56977395733145e-05	1.75654014099853e-05	2.24613256855883e-07	2.26488387181979e-05	100.834826204091	6.65585019085861	0.00258661103989907	1.81979790444376	up	--	--	--	--	--	--	--	--
pos_450	Methionyl-Isoleucine	0.000526623680387405	0.000554135364429778	0.000541955771159887	0.000622967364224826	0.000597422950491867	0.000557945863578806	0.000531211854313201	0.000495556083231343	0.000505086247753206	0.000522089284034392	0.000529482549179338	0.000506163834727944	0.000566841832378762	0.000514931642206571	0.908422090242795	-0.138565306173867	0.0152096478761167	1.4792626508334	down	--	--	--	--	--	--	--	--
pos_451	Cryptoxanthin epoxide	0.00293789627408407	0.00309428994726758	0.0027628633093669	0.00325184078406011	0.00315207620580354	0.00279770591162057	0.0027860501549801	0.00250761220609504	0.00258710859855428	0.0027122449258161	0.0028031761622186	0.00272609030659703	0.00299944540536713	0.00268704705904352	0.895847963838713	-0.158674184509999	0.0102477195195194	1.50529018945254	down	--	--	--	--	--	--	--	--
pos_462	8-Deoxy-11-hydroxy-13-chlorogrosheimin	1.39401708483736e-05	1.71154419327081e-05	1.98591278858092e-05	1.69762420737068e-05	1.47310724996756e-05	1.62320372423441e-05	2.38765626275915e-05	2.13456593757527e-05	1.97725285274819e-05	2.47396181870778e-05	2.17213503958785e-05	2.25176783444415e-05	1.64756820804362e-05	2.23288995763706e-05	1.35526404717925	0.43857396039411	0.000419132600808867	1.79526111774557	up	--	--	--	--	--	--	--	--
pos_468	Acorusdiol	0.000360869069792741	0.000362540627397961	0.000366061877052506	0.000450353143726114	0.00039084697299813	0.000376267728836717	0.000359090627191129	0.000316085277208012	0.000349856139872645	0.000353932630391313	0.000365515025412297	0.000338457381929759	0.000384489903300695	0.000347156180334193	0.902900641483672	-0.147360857929335	0.0466782727891693	1.23732211327904	down	--	--	--	--	--	--	--	--
pos_470	Chondroitin D-glucuronate	6.61694837289006e-07	0	0	0	0	8.48286828121356e-07	7.5772076741945e-06	7.74336809471326e-06	1.04028276226164e-05	6.50926734995371e-06	1.74451680922317e-06	1.34258355642444e-05	2.51663610901727e-07	7.90050385249091e-06	31.3931117183882	4.97237613235119	0.0048109565324688	1.65596563562284	up	--	--	--	--	--	--	--	--
pos_471	1-Nitro-5,6-dihydroxy-dihydronaphthalene	2.47397370797777e-06	2.57447999964956e-06	2.79462556435973e-06	3.63780262654752e-06	1.09271638648151e-06	8.75452783307369e-07	2.43436503170403e-05	1.39472779617891e-05	2.7935954030955e-05	8.17019142751441e-05	2.24533194296476e-05	1.16239818316961e-05	2.24150851138724e-06	3.03343496410454e-05	13.5330066724894	3.7584104981037	0.0451714738615462	1.3238104224133	up	Naphthalenes	C14801	Metabolism of xenobiotics by cytochrome P450(ko00980)	HMDB0060328	11954052	--	Benzenoids	Nitronaphthalenes
pos_472	4-O-alpha-D-Galactopyranuronosyl-D-galacturonic acid	2.00491318064727e-06	8.23065464365062e-07	4.44578880348677e-06	1.66283439454111e-06	9.13727721298991e-07	2.30945175020754e-06	6.53905885429383e-06	9.31847994292013e-07	1.01059432997311e-05	3.57977923199821e-06	8.8760529197544e-06	5.9415885615486e-06	2.02663021909112e-06	5.99571181026969e-06	2.95846363771215	1.56484816312418	0.0337398369103477	1.42066094390416	up	--	--	--	--	--	--	--	--
pos_476	Diosbulbin H	0.000153103338942745	9.57769130348092e-05	0.000111981819546025	0.000123135845796512	0.000135991038181636	0.000116449776314699	9.2959381516922e-05	6.98919450245321e-05	8.65359757643737e-05	0.000103125612982291	9.73622636053839e-05	8.60364589288393e-05	0.000122739788636071	8.93186063037237e-05	0.727707023910212	-0.458570359058568	0.00737956903811294	1.56078118040785	down	--	--	--	--	--	--	--	--
pos_478	Sorbitan palmitate	2.04439779858496e-05	1.85977681106009e-05	2.14332123883153e-05	2.07245060769131e-05	2.35353863336116e-05	1.79961054611234e-05	1.62192714112409e-05	1.30337041063434e-05	1.41913386233465e-05	1.60422914604101e-05	1.57327681762194e-05	1.80315302286218e-05	2.04551593927357e-05	1.55418173343637e-05	0.759799375598272	-0.396309568488068	0.00112307047027647	1.68113081718629	down	--	--	--	--	--	--	--	--
pos_482	N-Acetyl-glucosamine 1-phosphate	0	0	1.79614462522058e-06	1.46850242551228e-07	6.95196003080577e-07	1.40375487715904e-07	4.06051064263704e-06	3.61347223822064e-06	5.0113463878919e-06	1.3187746122126e-05	2.80481116567868e-06	3.35292897793206e-06	4.63094393094715e-07	5.33846925574772e-06	11.5278209698727	3.52704793024874	0.0277963049007087	1.40311128628879	up	--	--	--	--	--	--	--	--
pos_489	6-Methoxyluteolin 3'-glucoside	0	0	0	0	2.88283959311351e-07	0	6.75063255235931e-06	6.18774577889399e-06	3.81652921494499e-06	3.70681859961767e-06	7.34289891616654e-06	4.62934449235166e-06	4.80473265518918e-08	5.40566159238903e-06	112.507021312639	6.81387122941113	0.000374625246979763	1.90855734684934	up	--	--	--	--	--	--	--	--
pos_499	5,8,12-Trihydroxy-9-octadecenoic acid	0.000124835976647024	0.000123006949327227	0.000126832767324292	0.000150671238244035	0.000135587777186823	0.000125565744859423	0.000122686961019541	0.000104883241019054	0.000111013948508784	0.000118285356331901	0.000118733637346857	0.000117831394878004	0.000131083408931471	0.000115572423184023	0.881670869914924	-0.181687900509308	0.0146862660111328	1.44377790150054	down	--	--	--	--	--	--	--	--
pos_507	Hydroxytyrosol 1-O-glucoside	4.06919720728259e-05	4.48883507852074e-05	4.48821114402219e-05	4.97461710325186e-05	4.41747708160913e-05	4.879652972377e-05	4.2029812587363e-05	3.7095907501246e-05	4.18593736342998e-05	4.23174414109628e-05	4.41963181062167e-05	4.12995783335212e-05	4.55299843117725e-05	4.14664052622683e-05	0.910749386125891	-0.134873977341409	0.0364258918979826	1.09536865468652	down	--	--	--	--	--	--	--	--
pos_513	Mangiferin 6'-gallate	0.0020568907683366	0.00213597604297472	0.00204594805515906	0.00242499896352936	0.00227069887422254	0.00212230977557134	0.00212917909203916	0.00188468041463247	0.00193044376598593	0.0020330691159681	0.0020588558274104	0.00198334332364084	0.0021761370799656	0.00200326192327948	0.920558700884389	-0.11941837464338	0.037391467000303	1.28254285608868	down	--	--	--	--	--	--	--	--
pos_514	Spirolide E	0.0258305710644519	0.0273609915199624	0.0249260294613818	0.0308589364690051	0.0290727529273143	0.025882607051457	0.0262297168012751	0.0234561532975216	0.0233691318834543	0.0247471019814309	0.0259858336253998	0.0252715007317315	0.0273219814155954	0.0248432397201355	0.909276649531538	-0.137208790364214	0.0472307682952511	1.2539627879338	down	--	--	--	--	--	--	--	--
pos_516	N-(3-Methylbutyl)acetamide	1.96467767237873e-05	1.22232971185284e-05	8.29448050375285e-06	1.73294253889252e-05	1.44553017002782e-05	2.1342980741834e-05	7.06756485661197e-06	1.19622507269572e-05	5.22759223145184e-06	1.00764908625667e-05	4.27922551136658e-06	7.86522065618428e-06	1.5548710362851e-05	7.7463908075231e-06	0.498201498822101	-1.0051987330036	0.00946703539423786	1.53572866952944	down	--	--	--	--	--	--	--	--
pos_526	Glucosyl passiflorate	0	0	0	0	0	0	0	3.11246451559236e-06	7.13650069021304e-06	8.16668202186364e-06	9.64587462867137e-06	0	0	4.67692030939007e-06	Inf	Inf	0.0420937807182534	1.39271080372995	up	--	--	--	--	--	--	--	--
pos_533	1,17-Diamino-4,9,13-triazaheptadecane	0.000306783444737678	0.000289030980488465	0.000364798048518746	0.000333396550664967	0.000313637880979453	0.000276530200942036	0.000254109350296396	0.000189139408874601	0.000233854140624574	0.000293402923278823	0.000247612209173891	0.000204065665913559	0.000314029517721891	0.000237030616360307	0.754803618716586	-0.405826755292992	0.00337525308790324	1.56724632228049	down	--	--	--	--	--	--	--	--
pos_534	1,4-Dideoxy-1,4-imino-D-ribitol	8.41513622403311e-06	9.11108088040105e-06	8.53887635797247e-06	9.8937815877443e-06	9.53733977689212e-06	8.32791840011786e-06	8.69320074624687e-06	8.02952694103589e-06	8.06340083904431e-06	8.41933724916817e-06	7.97743948718076e-06	7.86921921724499e-06	8.97068887119349e-06	8.17535407998683e-06	0.911340722811086	-0.133937559840438	0.0295501144923094	1.43568854005014	down	--	--	--	--	--	--	--	--
pos_543	Methoxamine	0.000157582638896807	0.000157983649030052	0.00014970952603314	0.00018544870877664	0.000169359798960792	0.000159405421179324	0.000149554541753851	0.000141727397829508	0.000142716310262782	0.00014194776964197	0.000150637379665173	0.000146802374616117	0.000163248290479459	0.000145564295628233	0.891674241737614	-0.165411352978359	0.0166569490190864	1.5211375624459	down	--	--	--	--	--	--	--	--
pos_551	Aciclovir	9.40557973737975e-06	8.85661162022159e-06	9.78608336765254e-06	1.04557880548248e-05	9.82763937083578e-06	9.95005901513127e-06	9.17313229535492e-06	8.61004254193584e-06	8.78983604120084e-06	8.4994094869488e-06	9.16268192433517e-06	9.84167164442675e-06	9.71362686100762e-06	9.01279565570039e-06	0.927850717828116	-0.108035386488722	0.0407436080144454	1.17485382361861	down	Imidazopyrimidines	C06810	Bile secretion(ko04976)	HMDB0014925	2022	59277-89-3	Organoheterocyclic compounds	Purines and purine derivatives
pos_553	(22Alpha)-hydroxy-5alpha-campestan-3-one	8.79975849009893e-05	8.01849597112137e-05	0.000122508617838672	9.67846196454055e-05	9.35291516262661e-05	7.53060191405187e-05	7.07823202579138e-05	5.99688860082142e-05	6.39261953800604e-05	9.03441288876412e-05	7.39402623044398e-05	6.09556290217072e-05	9.27184921438442e-05	6.99862369766628e-05	0.754825012340425	-0.405785865137114	0.0225140271974694	1.33741427966055	down	--	--	--	--	--	--	--	--
pos_554	(S)-17-Hydroxy-9,11,13,15-octadecatetraynoic acid	3.3197826939059e-05	2.3437685915812e-05	3.64544464724367e-05	2.52995424729428e-05	2.94165258630291e-05	1.93144694570055e-05	1.80792952738878e-05	1.37055175198504e-05	1.17701422076497e-05	2.15364584264394e-05	1.55105438788793e-05	1.20406893860948e-05	2.78534161867142e-05	1.54404411154669e-05	0.554346404475579	-0.851140313846241	0.00334670300525806	1.66444334098469	down	--	--	--	--	--	--	--	--
pos_561	Avenanthramide A2	0.00136986466498791	0.000446393002713717	0.00132612993140218	0.0015826512842378	0.000997629203678884	0.00154656816366705	0.00165038463882918	0.00175802809930695	0.00197733213401474	0.00177479328517656	0.00164292224644362	0.00164304473871053	0.00121153937511459	0.0017410841904136	1.43708427986414	0.523144673191598	0.0279893857396877	1.33877291837017	up	--	--	--	--	--	--	--	--
pos_563	Methotrexate	1.76229841694959e-05	1.6121807618932e-05	1.86231123243151e-05	2.02737677987011e-05	1.84160277333602e-05	1.84407195405494e-05	1.56396148089461e-05	1.36646662227238e-05	1.46298255406962e-05	1.53669591490255e-05	1.47011836586084e-05	1.41924924807112e-05	1.82497365308923e-05	1.46991236434519e-05	0.805443060428291	-0.31214549148162	0.000566758313972122	1.79000096325183	down	Carboxylic acids and derivatives	C01937	Bile secretion(ko04976)	HMDB0014703	126941	59-05-2	Organic acids and derivatives	Amino acids, peptides, and analogues
pos_566	xi-3-Methyl-3-cyclohexen-1-ol	4.71385628718932e-06	3.62763989598409e-06	4.80470424386187e-06	5.12965022213382e-06	4.22540933035853e-06	4.13427862094064e-06	3.10718144538173e-06	2.72257225119125e-06	3.49517574538804e-06	3.65837173137414e-06	3.3000066292108e-06	3.38709590399824e-06	4.43925643341138e-06	3.27840061775737e-06	0.738502194440265	-0.437325886959743	0.00195015090645708	1.68336910590005	down	--	--	--	--	--	--	--	--
pos_567	Dodecaprenyl diphosphate	0.000109002181241784	7.95868535068621e-05	8.26675396979387e-05	9.30914318814509e-05	9.00572186921881e-05	8.13006212464829e-05	7.55186513066184e-05	6.93334069023709e-05	7.2080314994087e-05	7.32405756407155e-05	6.04906961100386e-05	5.26682880445838e-05	8.92843077111178e-05	6.7221988833069e-05	0.752898135813159	-0.409473407809865	0.00361027924448462	1.71982792356014	down	--	--	--	--	--	--	--	--
pos_575	2,4-Dihydroxy-7,8-dimethoxy-2H-1,4-benzoxazin-3(4H)-one 2-glucoside	1.92258108285222e-06	7.47269971384347e-07	1.86532959223879e-06	3.17852811827574e-06	2.32581338764453e-06	1.01189585082189e-05	1.81137396352852e-05	2.03060358105973e-05	2.5585658722573e-05	3.43273781044754e-06	6.87404077371295e-06	1.86223311301853e-05	3.35974677676909e-06	1.54890906471335e-05	4.61019584994697	2.20482804040418	0.0155042828819345	1.40454902960879	up	--	--	--	--	--	--	--	--
pos_576	Bethanidine	0.00178366556238301	0.00186561784590196	0.00181277693913739	0.00210785358676706	0.00196575844865771	0.00192412399168513	0.00172838516966991	0.00161287704107491	0.00171432006383279	0.00170232765799418	0.00177574633227165	0.00176711556189201	0.00190996606242204	0.00171679530445591	0.898861680442021	-0.153828968350612	0.0082532118587653	1.49775414361287	down	--	--	--	--	--	--	--	--
pos_581	Pregabalin	4.45698457694565e-05	3.57144371473632e-05	3.6455669858872e-05	4.16677772350838e-05	4.04026456432042e-05	3.46982103806292e-05	3.83021949552953e-05	2.65279520384835e-05	2.96296126020742e-05	3.8542834044416e-05	3.4789148142115e-05	2.99320602280445e-05	3.89180976724348e-05	3.29539670017381e-05	0.846751742058527	-0.239989045046746	0.0451957865028871	1.25195931902199	down	--	--	--	--	--	--	--	--
pos_586	N2-Succinyl-L-glutamic acid 5-semialdehyde	2.1668058122332e-05	6.30530236413251e-06	2.06621342453606e-05	2.55532494725038e-05	1.55989241416855e-05	2.52735273247477e-05	2.71277101158855e-05	2.87170780734031e-05	3.27484207293198e-05	2.9195037324791e-05	2.41903704721172e-05	2.68556546906637e-05	1.9176865945127e-05	2.81390452343634e-05	1.46734327261195	0.553206416861387	0.0282871752421851	1.30184008077163	up	--	--	--	--	--	--	--	--
pos_590	Galactose-beta-1,4-xylose	2.02678683753425e-06	1.89624314938057e-06	2.23651570478387e-05	5.43041769520931e-06	4.47842994867843e-06	5.62893391247644e-06	7.30848390573445e-05	1.33326655257245e-05	5.01826443791541e-05	2.94541789987032e-05	4.64713001045632e-05	3.09118720636625e-05	6.97099476518628e-06	4.0572916688192e-05	5.82024776303326	2.5410805687506	0.00880174927522892	1.58947986788584	up	--	--	--	--	--	--	--	--
pos_594	2-Methyl-4-(1-methylethyl)thiazole	0.000590695522486268	0.000605448904799085	0.000584275755003539	0.000683039094076957	0.00065906860462527	0.000599667930135287	0.000593941312753098	0.000542060276286047	0.000544677911479858	0.000572647572257336	0.000592421518949253	0.000570363797943615	0.000620365968521068	0.000569352064944868	0.917768049563042	-0.123798512084983	0.0280667023213887	1.35088254050035	down	--	--	--	--	--	--	--	--
pos_595	CerP(d18:1/22:0)	0.000300384608693513	0.000196648856145488	0.000235408572811356	0.00024781361832888	0.00022044333163772	0.000196676615270946	0.000173187922324564	0.000170111903599381	0.000169522027938729	0.000209781910231926	0.000178348191916758	0.000178505898794556	0.00023289593381465	0.000179909642467652	0.772489409844454	-0.372412939824544	0.0188667698757193	1.5252380230215	down	--	--	--	--	--	--	--	--
pos_596	Cinitapride	0.000735246604447147	0.000764566368229043	0.000724709457385263	0.000866806474308807	0.000813334240400827	0.000767314236925239	0.000725785524242783	0.000658672283341493	0.000706344795204606	0.000692853779933131	0.000721788620892444	0.000701317812757709	0.000778662896949388	0.000701127136062028	0.90042448254421	-0.15132281067978	0.0139855741388653	1.48040667260913	down	--	--	--	--	--	--	--	--
pos_599	T2 Triol	7.88079376895349e-05	7.48929794409833e-05	8.05729329533944e-05	9.00881841885838e-05	8.36869187516635e-05	8.38514287347429e-05	7.66307644102904e-05	6.76678399075582e-05	6.94489052624844e-05	7.07609259270969e-05	7.13226609621874e-05	7.02747582771901e-05	8.19833969598171e-05	7.10176424578012e-05	0.866244204208925	-0.207154300263212	0.002038825594246	1.67864172719808	down	--	--	--	--	--	--	--	--
pos_604	(3E,5Z)-3,5-Octadien-1-ol	1.79688250240186e-05	1.65884943147105e-05	1.88315738101304e-05	1.93839832625908e-05	2.06451265277797e-05	1.74695816559634e-05	1.63077031889294e-05	1.45740361818514e-05	1.62123649330015e-05	1.61034109329154e-05	1.51700879310705e-05	1.46020452167492e-05	1.84812640991989e-05	1.54949413974196e-05	0.8384135043063	-0.254266140370269	0.00236901715802502	1.72959539342789	down	--	--	--	--	--	--	--	--
pos_605	Kinetensin 1-3	2.0972347243767e-05	2.17199549447218e-05	2.21041686550969e-05	2.42157333878421e-05	2.1923180034005e-05	2.12969015312249e-05	2.05737201753637e-05	2.02818022666578e-05	2.15107379260346e-05	1.98335304039384e-05	2.14574736033403e-05	2.07960212897804e-05	2.20387142994429e-05	2.07422142775192e-05	0.941171703380332	-0.0874701487477473	0.0428751775298939	1.25871268353764	down	--	--	--	--	--	--	--	--
pos_615	Humilixanthin	0	5.02793083889745e-07	9.76805281041757e-07	0	0	0	9.32858235897902e-06	6.29013634456551e-06	5.36743530540279e-06	1.37685278399008e-05	1.91048541879342e-05	1.38288601016321e-05	2.46599727488584e-07	1.12813993564024e-05	45.7478176123478	5.51563101653669	0.00352870036815082	1.84706394393345	up	--	--	--	--	--	--	--	--
pos_616	1-(2-Furanyl)-2-propanone	0	5.99693225917881e-07	4.7094236857118e-06	2.07983065303994e-07	1.4038964128714e-06	1.04175480234483e-07	2.95070949893593e-05	3.90889446335095e-06	1.68923906848649e-05	5.82806788410765e-06	1.00204863314346e-05	9.4184757085165e-06	1.17086197833993e-06	1.2595901676939e-05	10.7578022943385	3.42731147548644	0.0302775877589383	1.36705591753911	up	--	--	--	--	--	--	--	--
pos_619	D-Sedoheptulose 7-phosphate	1.67212188862125e-05	1.2054283813117e-05	1.70700686469594e-05	2.13360817830347e-05	1.72018788968108e-05	2.11061873927759e-05	1.86524057742425e-05	1.98069934294947e-05	2.51799572981688e-05	2.10626792021058e-05	2.19079630779439e-05	2.36143869661658e-05	1.75816199031517e-05	2.17040642913536e-05	1.23447466222739	0.303897225258311	0.0388386027354943	1.27190413833812	up	Organooxygen compounds	C05382	Metabolic pathways(ko01100);;Pentose phosphate pathway(ko00030);;Biosynthesis of amino acids(ko01230);;Carbon metabolism(ko01200)	HMDB0001068	92042786	89927-08-2	Organic oxygen compounds	Carbohydrates and carbohydrate conjugates
pos_622	Aesculin	0	0	1.27430915097061e-07	0	0	0	4.08999057495354e-07	2.60745768000585e-06	1.08769204442441e-06	4.58841581627926e-06	1.32083013446253e-06	5.959164885948e-07	2.12384858495102e-08	1.76821853687703e-06	83.2553953895831	6.3794718643634	0.0426724961874065	1.29827652653945	up	Coumarins and derivatives	--	--	HMDB0030820	5281417	531-75-9	Phenylpropanoids and polyketides	Coumarin glycosides
pos_625	Pubescenol	7.08433070192739e-05	5.69538153950639e-05	5.24650470934327e-05	6.51085971342236e-05	6.23867785357909e-05	4.98090121789437e-05	5.22240917828647e-05	4.36526128925851e-05	3.76827884319735e-05	5.12057820379026e-05	5.17371984580572e-05	4.69130848706532e-05	5.95944262261215e-05	4.72359264123394e-05	0.792623226761346	-0.335292850717429	0.0130194096712792	1.5034496260905	down	--	--	--	--	--	--	--	--
pos_626	5-hydroperoxy-15-HETE	1.15535579127155e-05	1.01145406541895e-05	1.32458453145388e-05	1.62672463605722e-05	1.19856859768132e-05	7.59957360222317e-06	6.54572953387964e-06	5.929383192715e-06	8.22859000640255e-06	9.07632837925491e-06	6.47275378521821e-06	6.44006237062245e-06	1.17944083035087e-05	7.11547454468213e-06	0.603292200980132	-0.729071162746734	0.00914871060264692	1.63383195702186	down	--	--	--	--	--	--	--	--
pos_636	Cyclacillin	1.45226547822537e-06	3.96650019808851e-07	5.50203012844427e-07	2.10900056486435e-07	0	0	1.14302265516539e-05	3.92453240742691e-06	7.68897605565886e-06	1.84855071897502e-05	1.15889887394933e-05	8.36067125586565e-06	4.35003094560847e-07	1.02464836999748e-05	23.5549673740115	4.55795942861748	0.00437127084531203	1.75970320027782	up	--	--	--	--	--	--	--	--
pos_637	Methyl aminolevulinate	6.82485230797461e-06	6.6225802737242e-06	6.68147597071585e-06	7.3602548252307e-06	7.16084038847893e-06	6.69298703011028e-06	6.69830103478091e-06	6.09408278791146e-06	6.58134749281188e-06	5.5214011842083e-06	6.27716812607068e-06	6.48676294645686e-06	6.8904984660391e-06	6.27651059537335e-06	0.910893548022413	-0.134645632203365	0.0184876107138454	1.44910413674119	down	Carboxylic acids and derivatives	--	--	HMDB0015127	157922	33320-16-0	Organic acids and derivatives	Amino acids, peptides, and analogues
pos_639	(6E,8E)-4,6,8-Megastigmatriene	1.78360685657826e-05	1.65565498331373e-05	1.47414296009974e-05	1.84925955278322e-05	1.6064726953729e-05	1.72304404441988e-05	1.47689305604732e-05	1.48643001871665e-05	1.32358696093754e-05	1.52307083461867e-05	1.51256471076932e-05	1.40080443635458e-05	1.68203018209462e-05	1.45389166957401e-05	0.864367170726682	-0.210283816222142	0.00681867150761539	1.56540383754329	down	--	--	--	--	--	--	--	--
pos_640	Ginsenoside B2	2.05827291344069e-05	2.43217981882812e-05	1.65297038345222e-05	2.7512965188932e-05	2.24466844498241e-05	2.29158825881594e-05	2.81303455654847e-05	3.41944542593648e-05	2.76337607569811e-05	2.90933503198948e-05	3.13242904762185e-05	3.03302421237832e-05	2.2384960564021e-05	3.01177405836212e-05	1.34544532689635	0.428083767256233	0.00219850956319617	1.59999278937966	up	--	--	--	--	--	--	--	--
pos_641	(3S)-3,6-Diaminohexanoate	1.68796454121913e-06	1.25123166041185e-06	2.45647411656814e-06	1.41316721530316e-06	1.32297086607134e-06	1.79898641326936e-06	8.52930821237677e-07	1.56178580206348e-06	7.79787099389479e-07	9.74301681806652e-07	7.06525715213201e-07	1.61956174084551e-06	1.65513246880716e-06	1.082482143426e-06	0.654015411954388	-0.612603461475654	0.0422599686893469	1.19514769006731	down	Carboxylic acids and derivatives	C01142	Metabolic pathways(ko01100);;Lysine degradation(ko00310)	HMDB0012114	439417	4299-56-3	Organic acids and derivatives	Amino acids, peptides, and analogues
pos_642	Notoginsenoside R10	7.18654134740919e-05	5.8759183909054e-05	7.28216332525797e-05	8.10296602441471e-05	7.88059973143085e-05	6.8855404760204e-05	6.41182128270408e-05	4.86158828325461e-05	5.59906540421004e-05	6.89432872958926e-05	6.92577401611783e-05	6.17599348179812e-05	7.20228821590642e-05	6.14476186627899e-05	0.853168004677755	-0.229098231832243	0.0440330122523599	1.17163951309327	down	--	--	--	--	--	--	--	--
pos_645	(9S,10S)-10-hydroxy-9-(phosphonooxy)octadecanoate	0.000173173534354299	0.000184216111403857	0.000187653360395123	0.000227045335184277	0.000194795501696512	0.000195779534884564	0.000173740751281519	0.00015651477659422	0.000162147445383738	0.000171799672704943	0.000175642747968089	0.00017879915171488	0.000193777229653105	0.000169774090941231	0.876130241128725	-0.190782745307678	0.0221109674396138	1.3440218221955	down	Fatty Acyls	--	--	HMDB0059632	23724633	--	Lipids and lipid-like molecules	Fatty acids and conjugates
pos_649	Vulgaxanthin I	2.45041576984661e-05	3.19700364085323e-05	9.79015668862149e-06	2.665096467086e-05	4.68705907152098e-05	3.20747167024963e-05	1.4938396169369e-05	2.91298519687165e-05	5.51056141639686e-06	9.57717183538149e-06	5.22549575070501e-06	1.30348459252851e-05	2.86434371473643e-05	1.29027205109757e-05	0.450459923667468	-1.15052933623608	0.0296812450942295	1.38185856659258	down	--	--	--	--	--	--	--	--
pos_650	DG(18:0/16:1(9Z)/0:0)	0.00103850243033492	0.000929759713037083	0.000970203694481383	0.00113129918095214	0.00105059464836851	0.000937091721130858	0.000916766894818541	0.000759565620633186	0.000809294254722503	0.000903349316505053	0.000919685156202509	0.000941192128526949	0.00100957523138415	0.000874975561901457	0.866676929763666	-0.206433793123416	0.0115889319657706	1.43991059874702	down	Glycerolipids	--	--	HMDB0007157	53478048	--	Lipids and lipid-like molecules	Diradylglycerols
pos_651	2-Ethoxy-4-(4-methyl-1,3-dioxolan-2-yl)phenol	0.000530326243843291	0.000479363874869286	0.000412080747495728	0.000543936484056485	0.000609053866864914	0.000540829952798943	0.000401862526372278	0.000481037513235445	0.000385942247347738	0.000455476316994119	0.000437884057860272	0.000447418492053097	0.000519265194988108	0.000434936858977158	0.837600638700846	-0.255665552510963	0.0270317418614496	1.39758036154108	down	--	--	--	--	--	--	--	--
pos_654	Triglochinin	1.63821312976005e-07	0	1.10082419575545e-06	0	0	2.62944720848693e-07	3.12222010139005e-06	1.89769278896668e-07	2.64455933295612e-06	1.90332073017693e-06	3.17802755965644e-06	3.12966462167391e-07	2.54598371596691e-07	1.8918105775406e-06	7.43056825413405	2.89347254536313	0.0299913772937046	1.43189433489649	up	Organooxygen compounds	--	--	HMDB0030934	6088720	28876-11-1	Organic oxygen compounds	Carbohydrates and carbohydrate conjugates
pos_658	1alpha,23(S),25-trihydroxyvitamin D3	0.00041451778348232	0.000420415788074449	0.000418622052703223	0.000490258985967996	0.000458299761867551	0.000425232542367394	0.000405573117600321	0.000375659411505677	0.000381761484216589	0.000406005164537518	0.000428916673700184	0.000415788279922876	0.000437891152410489	0.000402284021913861	0.918684973878511	-0.122357862903288	0.0404784547020312	1.21519766924683	down	--	--	--	--	--	--	--	--
pos_659	Calcidiol	5.64933881173637e-05	5.53255014320579e-05	5.63482307258714e-05	6.73933387460821e-05	6.03634746981115e-05	5.97258191797127e-05	5.41023941243635e-05	5.31666019781976e-05	4.94307160923478e-05	5.35126807560916e-05	5.54813228791263e-05	5.39743637227539e-05	5.92749588165332e-05	5.32780132588135e-05	0.89882834712241	-0.153882470138092	0.0199605067096578	1.41968403398011	down	Steroids and steroid derivatives	C01561	Metabolic pathways(ko01100);;Steroid biosynthesis(ko00100);;Tuberculosis(ko05152);;Parathyroid hormone synthesis, secretion and action(ko04928)	HMDB0003550	5283731	19356-17-3	Lipids and lipid-like molecules	Vitamin D and derivatives
pos_669	4-Hydroxybenzoic acid	0.000186611044630497	0.000198464517716433	0.000192867308121991	0.000223451025151356	0.000196085662158659	0.000204550070492067	0.000192833944669884	0.000171897326622084	0.000180328000963777	0.000184371696957316	0.000183147423961636	0.000187739335141048	0.000200338271378501	0.000183386288052624	0.915383200577543	-0.12755227953374	0.022355286021996	1.32488925767519	down	Benzene and substituted derivatives	C00156	Folate biosynthesis(ko00790);;Metabolic pathways(ko01100);;Ubiquinone and other terpenoid-quinone biosynthesis(ko00130)	HMDB0000500	135	99-96-7	Benzenoids	Benzoic acids and derivatives
pos_675	Galabiosylceramide (d18:1/24:0)	4.25646217279544e-05	5.60342582064434e-05	4.81844660151999e-05	6.3196553373284e-05	5.89433731527629e-05	4.70464569201028e-05	5.14236886624515e-05	4.09280274710135e-05	4.25714130599826e-05	3.87286054014857e-05	4.17956809839138e-05	4.02555669277805e-05	5.26616215659579e-05	4.26171637511046e-05	0.809264175386761	-0.305317363422861	0.0275775659828757	1.39295530044045	down	--	--	--	--	--	--	--	--
pos_677	Glutamyl-Lysine	1.61257860758938e-05	1.73014886638927e-05	1.61899431353796e-05	1.92401131390378e-05	1.92821249903674e-05	1.71722934296481e-05	1.63206332925989e-05	1.54504799295957e-05	1.4847029775637e-05	1.69226853586362e-05	1.65686135783251e-05	1.57792100871913e-05	1.75519582390366e-05	1.5981442003664e-05	0.910521879440232	-0.135234409941519	0.0445171082336963	1.24517807972349	down	Carboxylic acids and derivatives	--	--	HMDB0004207	7015704	5891-53-2	Organic acids and derivatives	Amino acids, peptides, and analogues
pos_679	1-(4-Hydroxy-3,5-dimethoxyphenyl)-2-[2-methoxy-4-(1-propenyl)phenoxy]-1-propanol	8.43957193052911e-06	7.93727805723841e-06	4.99386439473302e-06	9.92698604449551e-06	7.83300147417695e-06	5.27327150969909e-06	4.18492607066252e-06	4.17289592081887e-06	3.38998085861951e-06	3.19383970339665e-06	3.40915643862879e-06	3.59817671680611e-06	7.40066223514535e-06	3.65816261815541e-06	0.494302064048132	-1.01653516416167	0.0042613661377241	1.81054564349457	down	--	--	--	--	--	--	--	--
pos_689	(3beta,22E,24R)-Ergosta-4,6,8(14),22-tetraen-3-ol	3.01209990169866e-05	2.48702340101796e-05	2.66460720900055e-05	2.7834198903736e-05	2.83122051638409e-05	2.85760139481569e-05	2.31714062117604e-05	1.78936378835033e-05	2.06954486586724e-05	2.60460788681362e-05	2.37848519920641e-05	2.43091499396558e-05	2.77266205221509e-05	2.26500955922987e-05	0.81690790892469	-0.291754644210504	0.0061718602899836	1.4677189296314	down	--	--	--	--	--	--	--	--
pos_692	5-Nonen-2-one	0.00193983539030931	0.00204689152585633	0.0019393217872836	0.00229256710324935	0.00207771317446377	0.00199546697637079	0.00187912048895311	0.0017202007585442	0.00178674392824894	0.00182404147334001	0.00189391594907731	0.00184837960798976	0.00204863265958886	0.00182540036769222	0.891033518941635	-0.166448390748131	0.00693658620487941	1.55453402307732	down	--	--	--	--	--	--	--	--
pos_699	Pralidoxime	0.000128691365656963	0.000118922551544116	0.000118542386129228	0.000151537261090996	0.000141404673291111	0.000137841348952574	0.000110526853787632	0.000116185693476664	0.00011242845749676	0.000122088280193377	0.000109205365104461	0.00011433838323406	0.000132823264444165	0.000114128838882159	0.859253379743092	-0.218844473656087	0.0158162087988079	1.53643314164752	down	--	--	--	--	--	--	--	--
pos_701	Dopamine glucuronide	6.51158012801536e-05	7.81162509382122e-05	0.000108803610496983	0.000145434030516487	2.60992984679856e-05	0.000108706728542901	0.000182629048344712	0.000183963754552427	0.000196457999744126	0.000263826342261371	0.000285205057368872	0.000294789604806928	8.87126200404537e-05	0.000234478634513073	2.64312602204904	1.40224521311827	0.000391766753725335	1.85083609922908	up	Organooxygen compounds	--	--	HMDB0010329	3082490	38632-24-5	Organic oxygen compounds	Carbohydrates and carbohydrate conjugates
pos_704	Propylene glycol stearate	4.35456825743347e-06	4.3529805688617e-06	8.48338493032706e-06	4.51932991313984e-06	6.01838329060149e-06	4.80744335301997e-06	3.0129222699685e-06	2.27650245795511e-06	2.68135741372127e-06	5.61678677393003e-06	3.36636325286349e-06	3.74942933969034e-06	5.42268171889725e-06	3.45056025135479e-06	0.636319893039285	-0.652175870138052	0.0391504926696135	1.15541697367162	down	--	--	--	--	--	--	--	--
pos_710	2-Methyl-4-propyl-1,3-oxathiane	1.25142657208086e-05	1.25728111474699e-05	1.50814048572306e-05	1.46777996350143e-05	1.4721306327792e-05	1.25351698390313e-05	1.34481579074801e-05	1.08447668489963e-05	1.20748082789036e-05	1.0950463550761e-05	1.21741291480412e-05	1.2122168242171e-05	1.36837929212245e-05	1.19357489960589e-05	0.872254430096333	-0.197179075139791	0.0233544552683215	1.35286893629174	down	--	--	--	--	--	--	--	--
pos_714	Chalciporone	7.3643585204832e-05	7.48958119458778e-05	7.43014342952194e-05	8.64005108302249e-05	8.1487368546209e-05	7.70642104296396e-05	7.53547794117035e-05	6.67400853647963e-05	6.93086098773771e-05	7.30518421407038e-05	7.45056232338332e-05	6.92837710243874e-05	7.79654868753338e-05	7.13741185088002e-05	0.915457869492008	-0.12743460195437	0.0265595976370097	1.31810968920197	down	--	--	--	--	--	--	--	--
pos_715	(E,E)-1-Chloro-3,11-tridecadiene-5,7,9-triyn-2-ol	1.3985898028413e-05	1.21223490941841e-05	1.23630315155882e-05	1.4393250795968e-05	1.31924886374796e-05	1.30532750181733e-05	1.12830498446103e-05	1.12497444426678e-05	1.1049326183694e-05	1.17625107183877e-05	1.31739245885582e-05	1.22251862770471e-05	1.3185048848301e-05	1.17906236758275e-05	0.894241941117025	-0.161262883135009	0.0170923626420584	1.34852975492738	down	--	--	--	--	--	--	--	--
pos_716	(3beta,5alpha,6beta,24R)-Stigmastane-3,5,6-triol	6.61768004739448e-05	6.1400693341329e-05	9.71890417402458e-05	6.6048384010672e-05	7.13910115722985e-05	4.89958278303003e-05	4.29225014865253e-05	3.87766399654556e-05	3.79169480962498e-05	6.69463560158137e-05	4.69988715206224e-05	4.44724536378825e-05	6.85336264947984e-05	4.63389617870915e-05	0.676149273825581	-0.564586308684702	0.020253258418677	1.35619450258559	down	--	--	--	--	--	--	--	--
pos_720	Feruloyl C1-glucuronide	0	1.28245446400655e-07	2.01793222050742e-07	3.23267976386907e-07	1.45160588906669e-06	1.50028939265451e-06	2.83474765623329e-06	5.15586333480767e-06	4.55885501647297e-06	2.00930625953413e-06	9.52200421151533e-07	4.28240309489501e-06	6.00866987759917e-07	3.2988959638491e-06	5.49022667420565	2.45686571480451	0.00801065857042971	1.46836007202906	up	--	--	--	--	--	--	--	--
pos_725	MG(16:0/0:0/0:0)	0.00097873037810852	0.000767096514911147	0.00119307418133934	0.000931032833123694	0.000942306764655394	0.000783743874706641	0.000778863353961073	0.000595050693825229	0.000641750882745034	0.000848207645105304	0.000766617912047866	0.000700229378788644	0.000932664091140789	0.000721786644412192	0.77389775297271	-0.36978512415508	0.0206928656981016	1.36175896342539	down	--	--	--	--	--	--	--	--
pos_730	S-Glutaryldihydrolipoamide	2.79389942466059e-05	1.37000088770122e-05	9.92774511337584e-06	7.93977105958851e-06	6.11329361724506e-06	3.35467118128275e-06	3.15812016453565e-06	1.16978379381334e-06	5.30539025149381e-07	8.8873351436683e-07	2.59263766573205e-07	2.83150531944444e-07	1.1495747349185e-05	1.04826513273047e-06	0.0911872104430678	-3.45502469788759	0.0329171285509936	1.46845279526254	down	Fatty Acyls	--	--	HMDB0006832	11953879	--	Lipids and lipid-like molecules	Fatty acids and conjugates
pos_735	Cryptomeridiol 11-rhamnoside	1.47544456776419e-05	1.45246838322351e-05	1.46140054601382e-05	1.62504457520408e-05	1.62708693614796e-05	1.37610564323057e-05	1.42599088005634e-05	1.19496695378891e-05	1.29653726361572e-05	1.40627034152342e-05	1.40055764523422e-05	1.47508284796287e-05	1.50292510859736e-05	1.36656765536358e-05	0.909271957429047	-0.13721623506266	0.0429322635741335	1.21659871350824	down	--	--	--	--	--	--	--	--
pos_736	Cerulenin	3.29449951805544e-05	3.59598858162229e-05	3.41020331046862e-05	4.0344304565375e-05	3.54718001799241e-05	3.59053258227642e-05	3.3805050919467e-05	3.11920982984803e-05	3.27024797157249e-05	3.2031237033367e-05	3.5680797436478e-05	3.25200787980915e-05	3.57880574449211e-05	3.29886237002681e-05	0.92177743234705	-0.117509647932642	0.0485543429110018	1.14664332493607	down	--	--	--	--	--	--	--	--
pos_742	6-Oxopiperidine-2-carboxylic acid	4.04527910232864e-06	3.79927376934725e-06	4.03857459300954e-06	4.50240778847953e-06	3.38098083333343e-06	4.19185626043176e-06	3.26720254764144e-06	3.43965681271988e-06	3.37699002631032e-06	2.36845529262882e-06	2.342573513104e-06	3.75729631935415e-06	3.99306205782169e-06	3.0920290852931e-06	0.774350370847949	-0.368941603568708	0.0128962869915811	1.49467311957659	down	--	--	--	--	--	--	--	--
pos_744	Tetraphyllin B	9.34678797746238e-06	1.51787829973638e-05	1.38755943192034e-05	1.43123370222078e-05	1.77301082850547e-05	1.6462134055304e-05	3.43412473646196e-05	0.000106043850474305	8.89374044855631e-05	0.000157441500188603	6.81788100435291e-05	4.65257483764291e-05	1.44842907760993e-05	8.35780934888415e-05	5.77025791464739	2.52863580480956	0.0127965246960649	1.53436118435737	up	--	--	--	--	--	--	--	--
pos_751	Valtrate	0	0	4.26006143986123e-08	0	0	0	3.01619646310516e-06	3.45190149193276e-06	2.66679901214187e-06	2.62168305224019e-06	4.92199995365861e-06	2.41415267493492e-06	7.10010239976872e-09	3.18212210800225e-06	448.179748521079	8.80793365038498	0.000393179128379364	1.93426738696377	up	--	--	--	--	--	--	--	--
pos_755	2-Phenylglycine	8.44404842011046e-06	6.02010761479885e-06	7.36990528418469e-06	8.67688314391419e-06	8.67594838992642e-06	6.87092529190726e-06	6.11691113372228e-06	5.35870731645304e-06	5.26099712430946e-06	6.48179432578573e-06	5.39305709076264e-06	5.96872513266516e-06	7.67630302414031e-06	5.76336535394972e-06	0.750799614843914	-0.413500184813031	0.00617174892275236	1.6824517175363	down	Carboxylic acids and derivatives	--	--	HMDB0002210	3866	2835-06-5	Organic acids and derivatives	Amino acids, peptides, and analogues
pos_759	Dihydroferulic acid 4-O-glucuronide	6.93476180838001e-06	5.04151332042351e-06	6.08642411927445e-06	6.49181739430007e-06	4.27318286212842e-06	6.15837902068574e-06	8.1592691438884e-06	5.91445698758254e-06	9.32067686992107e-06	6.25172948052334e-06	8.30353737536148e-06	9.28065911126286e-06	5.83101308753203e-06	7.87172149475662e-06	1.3499749317298	0.432932617494705	0.0205289924484574	1.40931368050488	up	--	--	--	--	--	--	--	--
pos_764	L-3-Aminodihydro-2(3H)-furanone	2.33306259558558e-06	2.36189641739071e-06	2.28437117231997e-06	2.37825761886006e-06	2.64004178337853e-06	2.14776777193349e-06	2.17599792519186e-06	1.84915125876786e-06	2.29476320254523e-06	2.16890917097939e-06	2.18993857584004e-06	2.09371300633799e-06	2.35756622657806e-06	2.12874552327706e-06	0.902941982828995	-0.1472948023904	0.0297900820153547	1.30493809857158	down	--	--	--	--	--	--	--	--
pos_765	Methyl 3b,24-dihydroxy-11,13(18)-oleanadien-30-oate	0.000119487518570153	0.000118523084410561	0.000113970173643442	0.000144093748751778	0.000129599284547367	0.00011292680490627	0.000108764519625214	9.28677050276395e-05	9.90434096233548e-05	0.000112777020710509	0.000123766459447761	0.000109090740500872	0.000123100102471595	0.000107718309155892	0.87504646213229	-0.192568473475817	0.0408832163342809	1.19925213884915	down	--	--	--	--	--	--	--	--
pos_766	Deoxyhypusine	0.000100632852894327	9.70148911324168e-05	9.33463474100551e-05	0.000112697216150032	0.000101762514436644	9.14181255698769e-05	8.98460111376951e-05	7.77800714889387e-05	8.32638852538176e-05	8.33043582362325e-05	8.4870128814343e-05	8.2240094841008e-05	9.94786579322253e-05	8.35507582953391e-05	0.839886263365778	-0.251734122219694	0.00221504308271129	1.75172000017931	down	Carboxylic acids and derivatives	--	--	HMDB0011150	122083	82543-85-9	Organic acids and derivatives	Amino acids, peptides, and analogues
pos_767	LysoPC(18:0)	4.8481727687716e-05	5.41318815214466e-05	4.95756656847149e-05	5.61950749474631e-05	5.63047197337326e-05	5.36274086342754e-05	4.91419507050325e-05	4.49375541378098e-05	4.84555141703163e-05	4.33698482976744e-05	4.77781269224618e-05	4.92733191019543e-05	5.30527463682248e-05	4.71593855558749e-05	0.888915066310692	-0.169882515276713	0.00643410293402506	1.49239000470055	down	Glycerophospholipids	C04230	Glycerophospholipid metabolism(ko00564);;Choline metabolism in cancer(ko05231);;Ether lipid metabolism(ko00565);;Metabolic pathways(ko01100)	HMDB0013122	24779527	--	Lipids and lipid-like molecules	Glycerophosphocholines
pos_768	Theasapogenol A	0.000150513798500985	0.000155666344952165	0.000153610715985908	0.000173103506106385	0.000178473335529837	0.000159691308090903	0.000148790573189688	0.000144392789737805	0.000144971795509622	0.000145426091313903	0.000157365451961711	0.000150545963503349	0.000161843168194364	0.000148582110869346	0.918062297760436	-0.123336039700839	0.0347782471221184	1.303049096785	down	--	--	--	--	--	--	--	--
pos_769	Galabiosylceramide (d18:1/18:0)	0.000166208458797113	0.000174425034765447	0.000146416424380041	0.000177757909176501	0.000155360205358486	0.000133923744847264	0.000132250569756448	0.000121866191132084	0.000116093915164544	0.000134557767498362	0.000142288551448498	0.000150381796790299	0.000159015296220809	0.000132906465298372	0.835809311789845	-0.258754263005939	0.0140685447524643	1.42293665554722	down	--	--	--	--	--	--	--	--
pos_771	Phendimetrazine	0.0038620115287203	0.00395501682321042	0.00384175359304214	0.00449058466230449	0.00432276398577219	0.00392186142679388	0.00381487095280143	0.00350194831724524	0.00353444115027739	0.0037373153015364	0.00380293441041094	0.00367364934817829	0.00406566533664057	0.00367752658007495	0.904532536638557	-0.144755696404755	0.0157478401143409	1.46755519997633	down	Oxazinanes	--	--	HMDB0015519	12460	634-03-7	Organoheterocyclic compounds	Morpholines
pos_774	Tryptophanol	3.60973863839618e-06	3.43826945688201e-06	3.81711159222722e-06	4.51135716085215e-06	3.63391273247524e-06	2.97304914486664e-06	4.39580781251368e-06	4.27402618945641e-06	3.81546957880535e-06	4.81536843921908e-06	4.72236105721526e-06	4.59134376160632e-06	3.66390645428324e-06	4.43572947313602e-06	1.21065576550146	0.275788711438683	0.0139015807842092	1.36561321929557	up	Indoles and derivatives	C00955	Tryptophan metabolism(ko00380)	HMDB0003447	10685	526-55-6	Organoheterocyclic compounds	Indoles
pos_776	N-Salicyloylaspartic acid	0	1.20380012290188e-07	2.50525080714695e-06	4.16436355962505e-07	9.39541552031117e-07	0	1.67023481463416e-05	1.66848610687547e-06	8.61769321870761e-06	3.6213902108759e-06	4.92622982398521e-06	4.25496558723673e-06	6.63601454571793e-07	6.63185218233709e-06	9.99372761564615	3.3210228971901	0.0428065770883827	1.28485751574945	up	--	--	--	--	--	--	--	--
pos_783	Yucalexin B14	0.000357914178191521	0.000364588365840187	0.000332740912295402	0.000433884425726021	0.000389986219103078	0.000372833020834481	0.000360641054966806	0.000329292811539791	0.000324933651074672	0.000341905310362379	0.000345421508350676	0.000331981723962672	0.000375324520331782	0.000339029343376166	0.903296547415737	-0.14672840036877	0.0490615498428094	1.29821407335075	down	--	--	--	--	--	--	--	--
pos_788	(R)-1-O-[b-D-Apiofuranosyl-(1->2)-b-D-glucopyranoside]-1,3-octanediol	0	1.51205314527234e-06	0	0	0	5.24894006866322e-07	1.89417663823092e-06	0	9.3223384012658e-06	1.12893467788975e-05	1.31490355207487e-05	2.48937361226221e-05	3.3949119202311e-07	1.00914389102942e-05	29.725186241672	4.89361394402044	0.0441424268530888	1.4483322778839	up	--	--	--	--	--	--	--	--
pos_789	12-Hydroxy-7-oxo-8,11,13-abietatrien-18-al	0	0	0	0	0	0	8.3471082513798e-06	1.44993298083492e-05	4.3664566244177e-05	7.9721464499728e-05	3.64123468436326e-05	6.99072139428237e-06	0	3.16059228402582e-05	Inf	Inf	0.0396538225065614	1.37739237577531	up	--	--	--	--	--	--	--	--
pos_794	Lamivudine sulfoxide	2.72437498751654e-05	1.76234478447354e-05	4.23306785506692e-06	1.6004503975925e-05	3.9794538930499e-05	2.38994800098919e-05	3.98543129450531e-06	1.39364356531007e-05	0	0	2.19280903682239e-07	8.34828457839796e-07	2.14664647485473e-05	3.16266271818801e-06	0.147330394419139	-2.76287300426708	0.0113502165972097	1.58792042495944	down	--	--	--	--	--	--	--	--
pos_797	Histidinyl-Cysteine	8.5548659070421e-05	8.62460267315226e-05	9.06513418502238e-05	9.84148993599669e-05	9.31334707455533e-05	9.00133538484892e-05	8.01183558174202e-05	7.21534301358412e-05	7.99264525346936e-05	7.92953420390066e-05	8.97728279390861e-05	7.57915733311067e-05	9.06679586010295e-05	7.95096636328591e-05	0.876932323829295	-0.189462586132106	0.00510538487398929	1.46853554269559	down	Carboxylic acids and derivatives	--	--	HMDB0028882	15294281	116833-93-3	Organic acids and derivatives	Amino acids, peptides, and analogues
pos_798	N-methylphenylalanine	1.2843047140288e-05	1.39030396839703e-05	1.43802638411824e-05	1.5484352090124e-05	1.46699878842144e-05	1.31865056261611e-05	1.35619987119051e-05	1.23724580435694e-05	1.2378456269147e-05	1.2386385640123e-05	1.28516433358816e-05	1.34350056749193e-05	1.40778660443234e-05	1.28309912792576e-05	0.911430130025383	-0.133796030975645	0.0264232884768089	1.36186852051942	down	--	--	--	--	--	--	--	--
pos_799	N-Stearoyl tyrosine	0.000113222367255534	0.000121316417113451	0.000126251465787935	0.000110985944387244	0.000126836061403897	0.000113033355556041	0.000105329311107201	0.00010074451365413	9.6482979279096e-05	9.77761596575603e-05	0.000113999498147009	0.00010658478064325	0.00011860760191735	0.000103486207081374	0.872509058512851	-0.196757985222691	0.00328795794536252	1.49499124322234	down	--	--	--	--	--	--	--	--
pos_800	(1alpha,4beta,5beta)-4-Hydroxy-7(11),10(14)-guaiadien-8-one	1.52384708070342e-05	1.63140352022416e-05	1.57462437568954e-05	1.92843207834348e-05	1.77656640973366e-05	1.63920417253706e-05	1.57955858869184e-05	1.45599217501253e-05	1.38632191196351e-05	1.46684245752674e-05	1.53135744768698e-05	1.49172824646603e-05	1.67901293953855e-05	1.48530013789127e-05	0.884626975119965	-0.176858859570935	0.0228384201828016	1.41525537132666	down	--	--	--	--	--	--	--	--
pos_801	Urothion	1.572727512375e-05	1.73734274791165e-05	1.53152001164282e-05	1.76999608465533e-05	1.70954322436405e-05	1.68555348466235e-05	1.50599665538264e-05	1.46178792698991e-05	1.44929839181678e-05	1.43487319875433e-05	1.77857455977559e-05	1.49015257443553e-05	1.6677805109352e-05	1.5201138845258e-05	0.911459196554228	-0.133750022546705	0.0499773511614092	1.07838832627475	down	Pteridines and derivatives	--	--	HMDB0002377	86845	19295-31-9	Organoheterocyclic compounds	Pterins and derivatives
pos_806	Panaquinquecol 2	9.24182557770695e-05	8.95685608805315e-05	9.53303342118547e-05	0.000110164374734774	9.45286595484825e-05	9.3994507803904e-05	8.63496965258479e-05	7.82116325501855e-05	8.94102703351924e-05	8.60041620035407e-05	9.22164490691484e-05	8.67390114194403e-05	9.6000782159436e-05	8.64885369838925e-05	0.900914920049862	-0.150537226604137	0.0253296246204343	1.30715505763557	down	--	--	--	--	--	--	--	--
pos_811	Piperitol	2.37838711757923e-05	2.55171145503172e-05	2.39519139394564e-05	2.89576751273352e-05	2.50210333365186e-05	2.47984538737628e-05	2.3121728962047e-05	2.27475305747757e-05	2.19686951929106e-05	2.26595598717912e-05	2.3063419616599e-05	2.27259701114308e-05	2.53383436671971e-05	2.27144840549257e-05	0.896447074570695	-0.157709684697587	0.0182930224641301	1.51253603925047	down	--	--	--	--	--	--	--	--
pos_812	Nalidixic Acid	0.000176008845491376	0.000179980010862116	0.000178577683923517	0.000210504551531118	0.000189369776349966	0.000189758995879162	0.000174483222150235	0.000156567135739174	0.000168951071393491	0.000170752597749002	0.000171671398709851	0.0001670453694005	0.000187366644006209	0.000168245132523709	0.897946021374719	-0.155299372677753	0.0122111586417722	1.46396883389342	down	--	--	--	--	--	--	--	--
pos_813	Serinyl-Proline	3.03283651256976e-05	2.57418681975853e-05	3.01412916989353e-05	3.22840556712455e-05	3.06799969485746e-05	2.83463133092957e-05	2.79039819091297e-05	2.54799726090537e-05	2.49844763158957e-05	2.27715602347859e-05	2.83769120882133e-05	2.79011001923045e-05	2.95869818252223e-05	2.62363338915638e-05	0.886752628116932	-0.173396393926903	0.0266314163980651	1.33232740950509	down	Carboxylic acids and derivatives	--	--	HMDB0029047	4369021	23827-93-2	Organic acids and derivatives	Amino acids, peptides, and analogues
pos_819	Dihydrojasmone	2.29358419828117e-06	7.62227021156301e-07	2.60706504170832e-06	1.01104129802037e-06	1.77150374145838e-06	5.04449233008551e-07	0	2.65822372528103e-07	1.73200081943421e-07	7.31532427598813e-07	2.25611838546649e-07	7.43236550879978e-07	1.49164508893885e-06	3.56567211916161e-07	0.239042929554926	-2.0646583608056	0.0215728405604259	1.46632086147976	down	--	--	--	--	--	--	--	--
pos_820	Hydroxyzileuton	1.51414504206717e-05	1.64802996498639e-05	1.5337607842503e-05	1.8777898676323e-05	1.77272048211713e-05	1.81374632381114e-05	1.45913394904627e-05	1.34297654740698e-05	1.29873090295661e-05	1.45296307628862e-05	1.43668633080013e-05	1.55404889788832e-05	1.69336541081074e-05	1.42408995073115e-05	0.840982071347104	-0.249853050476302	0.00549201255789813	1.49698232368709	down	--	--	--	--	--	--	--	--
pos_835	Lauroyl diethanolamide	0.000713789508036326	0.000745379287633797	0.000846555952183118	0.00131630515327544	0.00143710310543377	0.00134015298682055	0.0012012773124246	0.00113709800644227	0.0017378041607288	0.00195042537101515	0.00178533195355064	0.00156137995319467	0.00106654766556383	0.00156221945955936	1.46474415537114	0.550648693308961	0.0266289061359888	1.37761927687792	up	--	--	--	--	--	--	--	--
pos_837	Mauritine A	9.95838874847896e-06	9.78406063345174e-06	1.55016524199949e-05	2.16394890423848e-05	4.39208276453854e-06	3.7969231500902e-06	5.52503976239037e-06	0	0	0	3.83984016149561e-06	9.13950906087677e-07	1.08454327931565e-05	1.71313847166228e-06	0.157959438257113	-2.66237395254824	0.0201156539091261	1.47427268100665	down	--	--	--	--	--	--	--	--
pos_840	Lysyl-Tyrosine	8.98283177959236e-05	6.59132804064492e-05	9.08080057625385e-05	8.07797849763505e-05	6.86729032501034e-05	6.43915438531875e-05	6.74891984036477e-05	4.10962317719411e-05	4.57799524043254e-05	6.15908823304215e-05	5.23089889524521e-05	4.32289047626464e-05	7.67323060074255e-05	5.1915693104239e-05	0.676581948406648	-0.563663409170812	0.00363880918344145	1.60314949771812	down	Carboxylic acids and derivatives	--	--	HMDB0028963	7021820	35978-98-4	Organic acids and derivatives	Amino acids, peptides, and analogues
pos_844	1-Heptanol	0.000134107379620393	0.000138258049302232	0.00012694631774184	0.000155525734889333	0.000145901893404291	0.000136837457458749	0.000128593195336486	0.00012087101290708	0.000122886136502625	0.000125226603993594	0.000127675530630737	0.000130293234386634	0.00013959613873614	0.000125924285626193	0.90206138053869	-0.14870249024716	0.0181058655495031	1.47840638681315	down	Fatty Acyls	--	--	HMDB0031479	8129	111-70-6	Lipids and lipid-like molecules	Fatty alcohols
pos_860	Sakacin A	1.2825179025846e-05	1.3387906923819e-05	1.32303803073255e-05	1.56965572201698e-05	1.4448052107629e-05	1.38706939110654e-05	1.36812933967025e-05	1.09737734131941e-05	1.20941910022399e-05	1.22048603035637e-05	1.35301931619359e-05	1.28581071917084e-05	1.39097949159758e-05	1.25570697448907e-05	0.902750171425505	-0.147601305756425	0.0456362239743979	1.14166246536215	down	Carboxylic acids and derivatives	--	--	HMDB0034554	382302	145266-47-3	Organic acids and derivatives	Amino acids, peptides, and analogues
pos_861	3-carboxy-4-methyl-5-pentyl-2-furanpropanoic acid	2.6277045742883e-05	2.6787517665761e-05	2.92124879829e-05	3.3252539791659e-05	3.05508562366346e-05	2.988375954441e-05	2.49389084316e-05	2.34714626979244e-05	2.48742356099324e-05	2.39882428397525e-05	2.62761801770945e-05	2.58711818837271e-05	2.93273678273746e-05	2.49033686066718e-05	0.849151166693747	-0.235906688310228	0.00650044883699948	1.55215380036214	down	--	--	--	--	--	--	--	--
pos_865	alpha-Ionol O-[arabinosyl-(1->6)-glucoside]	1.80218104028697e-05	1.92119556897707e-05	6.48036847937957e-05	4.78508128936714e-05	1.4899270753541e-05	1.92070273213837e-05	2.36441078352288e-05	3.01229471086567e-07	1.17839623893957e-06	1.99510299983265e-06	1.51025835770057e-05	7.39944331156443e-06	3.0665760309172e-05	8.27014390560962e-06	0.269686576241061	-1.89064438225871	0.0462318808024494	1.21262648523127	down	--	--	--	--	--	--	--	--
pos_868	Previtamin D3	0	0	0	0	0	0	1.19866296405334e-06	2.58122387976757e-06	9.29510214854025e-07	2.50017483877689e-07	6.00213158781222e-06	6.51300306247755e-06	0	2.91242486547373e-06	Inf	Inf	0.0461093907045691	1.41303686665287	up	Steroids and steroid derivatives	--	--	HMDB0006560	5283713	17592-07-3	Lipids and lipid-like molecules	Vitamin D and derivatives
pos_877	Phenylpropanolamine	2.13969481088539e-05	2.17906390913023e-05	2.16511619767338e-05	2.47098445220046e-05	2.22270489108761e-05	2.11247722688411e-05	2.03215215275519e-05	1.90296944609784e-05	1.98058154392034e-05	2.03377048627628e-05	1.9004061468535e-05	2.10108825068802e-05	2.21500691464353e-05	1.99182800443186e-05	0.899242341531207	-0.15321812730124	0.00692548491437152	1.58608169743724	down	Benzene and substituted derivatives	--	--	HMDB0001942	26934	14838-15-4	Benzenoids	Phenylpropanes
pos_882	alpha-Solanine	0.00800245999550655	0.00790929963638732	0.00720107664126196	0.00755699302347805	0.00765347912507541	0.00072087842489333	0.000581977149879141	0.000448013257650485	0.00036364119598209	0.000333500923075016	0.000344215117551724	0.000298925601842298	0.00650736447443377	0.000395045540996792	0.0607074557678232	-4.04198247825727	0.00329489791768999	1.84421623038323	down	--	--	--	--	--	--	--	--
pos_884	Isolinderanolide	3.85171259821516e-05	3.33399029381461e-05	4.33013712119357e-05	3.88145082677354e-05	4.41850062315869e-05	4.05700735172073e-05	3.627032625635e-05	2.15456251860426e-05	2.87607969335254e-05	3.72729831052457e-05	2.49766043082043e-05	2.65919025516129e-05	3.97879980247938e-05	2.92363730568302e-05	0.734803822967206	-0.444568962502495	0.00772235774373072	1.50430890320908	down	--	--	--	--	--	--	--	--
pos_887	1-(2,6-Dihydroxy-4-methoxyphenyl)-3-phenyl-1-propanone	6.84216039594918e-07	3.60149468648033e-07	1.52549779922e-06	2.29161177690378e-06	6.0237153580167e-07	1.82562454016746e-06	5.97674810115459e-06	8.095826155334e-06	9.89555582624004e-06	4.43417322024049e-06	7.94805057061038e-06	7.70908652971086e-06	1.21491186005598e-06	7.34324006721506e-06	6.04425745492082	2.59556511335299	0.000203783584063444	1.86231917547319	up	--	--	--	--	--	--	--	--
pos_892	7-Ethoxy-4-methyl-2H-1-benzopyran-2-one	0.000246863198289123	0.000246177718964321	0.000234409463162741	0.000282331554775752	0.00026808568928392	0.000244551996714449	0.00023954824327266	0.000228050261587785	0.000228439041526145	0.000236164742583606	0.000233717809504715	0.000237329443482041	0.000253736603531718	0.000233874923659492	0.921723237421112	-0.117594472150172	0.0404415307183996	1.39565437680191	down	Coumarins and derivatives	--	--	HMDB0035095	66595	87-05-8	Phenylpropanoids and polyketides	--
pos_894	DG(20:5(5Z,8Z,11Z,14Z,17Z)/18:2(9Z,12Z)/0:0)	0.000200793391064042	0.000189233131847674	0.000180159269444938	0.00022378582975564	0.000220466433241684	0.000201600283532138	0.000193191559460983	0.000169439962192251	0.000174934386751584	0.000177208696300586	0.000175290505770443	0.000174507346575246	0.000202673056481019	0.000177428742841849	0.875443169025604	-0.191914568342897	0.0131978777543235	1.54763086038101	down	Glycerolipids	--	--	HMDB0007567	53478345	--	Lipids and lipid-like molecules	Diradylglycerols
pos_896	D-pipecolate	5.05880666214574e-06	5.16233529271286e-06	4.75107886716943e-06	5.9173973623858e-06	5.35173815274257e-06	5.28432148075398e-06	4.90966425394023e-06	4.87153867269006e-06	4.56903244159941e-06	4.53093155995188e-06	5.00814867424599e-06	4.7013700604969e-06	5.2542796363184e-06	4.76511427715408e-06	0.90690153683806	-0.140982170403178	0.0265065374647371	1.38663794136154	down	Carboxylic acids and derivatives	--	--	HMDB0005960	736316	1723-00-8	Organic acids and derivatives	Amino acids, peptides, and analogues
pos_897	Benzoquinoneacetic acid	2.67648089925999e-05	2.62255692526472e-05	2.57304767767201e-05	2.91818991703566e-05	2.6063007546457e-05	2.43913427296008e-05	2.38303736970895e-05	2.12638290836854e-05	2.2235728296399e-05	2.3258313062962e-05	2.26844072769933e-05	2.25902724928438e-05	2.63928507447303e-05	2.26438206516622e-05	0.857952817248563	-0.221029785383088	0.00102590864452612	1.78924536078081	down	--	--	--	--	--	--	--	--
pos_907	PS(DiMe(13,5)/MonoMe(11,3))	7.29927457951934e-05	7.41829665950961e-05	6.98227336142534e-05	8.75749012445552e-05	7.43209785568758e-05	6.82778258394615e-05	5.76610260426336e-05	6.10261066498444e-05	6.80882752830691e-05	6.23084984067706e-05	7.22559592047249e-05	5.89544306890237e-05	7.45286919409059e-05	6.33823827126777e-05	0.850442709539755	-0.233714043533435	0.0121866796704528	1.45352052610599	down	--	--	--	--	--	--	--	--
pos_909	Phosphoglycolic acid	9.84557508365015e-06	1.02410816723655e-05	9.58512754074242e-06	1.15617024723658e-05	1.08609058271932e-05	9.25196324851144e-06	8.17497285480782e-06	8.38480926816601e-06	8.95162867964307e-06	8.64866570795457e-06	8.65060988320868e-06	8.56111256360214e-06	1.02243926408048e-05	8.56196649289705e-06	0.837405877658386	-0.256001050658148	0.00408313636039353	1.75093410146999	down	Organic phosphoric acids and derivatives	C00988	Glyoxylate and dicarboxylate metabolism(ko00630);;Metabolic pathways(ko01100);;Carbon metabolism(ko01200)	HMDB0000816	529	13147-57-4	Organic acids and derivatives	Phosphate esters
pos_911	Tragopogonsaponin C	1.02371635266845e-06	2.98769705879254e-06	1.96955573677034e-06	1.07173842824801e-05	1.99060234865588e-05	2.21450932046161e-05	2.47732478572767e-05	1.93769916225009e-05	1.58657246519495e-05	1.97421187558745e-05	1.68993781061411e-05	2.12810307387535e-05	9.79157835364772e-06	1.96564152887494e-05	2.00748179494745	1.00538690457541	0.0496538583026311	1.28058115134428	up	--	--	--	--	--	--	--	--
pos_912	Coriandrone B	3.6023607540916e-05	3.13222376273205e-05	3.22427439948833e-05	2.8964931233255e-05	3.486234183669e-05	0	0	0	0	0	0	0	2.72359770388441e-05	0	0	-Inf	0.00442399120811799	1.81505175459125	down	Benzopyrans	--	--	HMDB0037775	131752232	139906-04-0	Organoheterocyclic compounds	1-benzopyrans
pos_913	Ixocarpanolide	0.00166493723079203	0.00174131775301645	0.00157272408876171	0.0018768099521821	0.00178213505956554	0.00160533811523378	0.00157565621497903	0.00144646006410934	0.00148949782527247	0.00155631271323855	0.00159308530796991	0.00155182865263425	0.00170721036659193	0.00153547346303392	0.899404955054927	-0.152957262677766	0.0125451844340437	1.5061090295203	down	--	--	--	--	--	--	--	--
pos_915	3-(1-Hydroxymethyl-1-propenyl)pentanedioic acid	1.43708733868389e-06	1.41171912663926e-06	0	5.54693827513631e-07	9.61129702904664e-07	1.51577563935976e-06	2.1257638312054e-06	1.97358728780934e-06	1.32091988111627e-06	1.79801871667324e-06	2.71779129380725e-06	1.77343894416069e-06	9.80067605850201e-07	1.9515866591287e-06	1.99127758889216	0.993694350241318	0.0116015125187677	1.50591594627916	up	--	--	--	--	--	--	--	--
pos_917	DG(16:0/18:3(6Z,9Z,12Z)/0:0)	1.20647656585054e-05	1.33133712598726e-05	1.05744771627819e-05	1.03039449345857e-05	5.92920716410337e-06	5.6481391050931e-06	7.93147339085402e-06	6.8756355527099e-06	3.72016700130404e-06	2.63418540883554e-06	5.55866803529906e-06	1.14376910459223e-06	9.63898421415701e-06	4.6439830822658e-06	0.48179175098607	-1.05351840225197	0.0143222405678453	1.47964167252533	down	Fatty Acyls	--	--	HMDB0007104	14275390	--	Lipids and lipid-like molecules	Lineolic acids and derivatives
pos_924	4-Hydroxycinnamoylagmatine	6.3693882609754e-05	6.63677583565383e-05	6.51527251909326e-05	7.82056726521759e-05	7.02429030430241e-05	6.56744206041836e-05	6.05292385314531e-05	5.66560457575189e-05	5.84041137260352e-05	5.92180490587194e-05	6.21722183589935e-05	6.1232566783748e-05	6.82228937427681e-05	5.97020387027447e-05	0.875102702735669	-0.192475752190972	0.00965323838902437	1.55614232464326	down	--	--	--	--	--	--	--	--
pos_927	trans-p-Menth-2-ene-1,4-diol	8.74803846727932e-05	8.73365239543995e-05	8.53453041746464e-05	0.00010237953905743	9.40315264407737e-05	8.99589508166099e-05	8.534871504109e-05	8.0131604048673e-05	8.0932405827704e-05	8.14866872438802e-05	8.82446522358342e-05	8.26860798544992e-05	9.10887048527754e-05	8.31383573752801e-05	0.912718624220804	-0.131757924718379	0.0262109753650374	1.36541523755988	down	--	--	--	--	--	--	--	--
pos_929	N1-Acetylspermine	4.2858872481212e-05	4.43814673383783e-05	4.33232097190369e-05	5.00752576671672e-05	4.97185040699491e-05	4.55638273813145e-05	4.20140339958735e-05	3.80295768669009e-05	3.92615368108148e-05	3.97089945626046e-05	4.37142932531357e-05	4.37040948244221e-05	4.5986856442843e-05	4.10720883856253e-05	0.893126679286585	-0.163063276073001	0.0138955451761782	1.37215305343968	down	Carboxylic acids and derivatives	--	--	HMDB0001186	916	25593-72-0	Organic acids and derivatives	Carboxylic acid derivatives
pos_931	(1a,5b,6a)-7-Protoilludene-1,5,6,14-tetrol 14-(2,4-dihydroxy-6-methylbenzoic acid)	5.21017753553351e-05	5.85632918631017e-05	5.58430442092909e-05	6.31885204946154e-05	5.81683673671121e-05	5.94790791362632e-05	5.71498974190209e-05	4.81110637387348e-05	4.81474864053591e-05	5.2280744438945e-05	5.70002344218991e-05	5.26561249067195e-05	5.78906797376197e-05	5.25575918884464e-05	0.907876572302403	-0.139431921414206	0.0378747614494663	1.12193252350755	down	--	--	--	--	--	--	--	--
pos_938	gamma-L-Glutamyl-L-methionine sulfoxide	0	0	5.57275250397193e-07	0	0	0	2.78068506942355e-06	1.07607815807626e-06	2.43340690941683e-06	4.50984411797345e-07	1.73212909352127e-06	2.66473985330578e-06	9.28792083995322e-08	1.85633724925684e-06	19.9865748346127	4.32095934873517	0.00512617965030262	1.67706828335251	up	--	--	--	--	--	--	--	--
pos_951	Maclurin	4.26994672483975e-07	0	5.30788601617018e-06	0	0	9.36131325067248e-07	6.16284147349479e-06	2.59700581702646e-06	1.16854773737431e-05	8.32891175719595e-06	1.70825054700341e-05	6.21423759662317e-06	1.11183533562023e-06	8.67849658135293e-06	7.80555924363715	2.96450200044384	0.0128496467712391	1.61362811873502	up	--	--	--	--	--	--	--	--
pos_954	1-(2,6,6-Trimethyl-2-cyclohexen-1-yl)-1,6-heptadien-3-one	1.70721880250794e-05	1.7616059781156e-05	1.96719976186978e-05	2.09540339593878e-05	1.92826031829641e-05	2.01526141151664e-05	1.74918073297425e-05	1.58062512407115e-05	1.78086007954708e-05	1.67192511144509e-05	1.89675686925774e-05	1.71400804756386e-05	1.91249161137419e-05	1.73222599414319e-05	0.905743054683796	-0.142826256876933	0.0396350388738633	1.12109244425748	down	--	--	--	--	--	--	--	--
pos_958	4-Epiisoinuviscolide	2.90811264702069e-05	2.81268005202194e-05	2.91130529994109e-05	3.32659327642501e-05	3.25735414599035e-05	2.80607777470139e-05	4.07722379481869e-05	2.88986629048044e-05	3.45167746169584e-05	3.02504715776148e-05	3.97544985718131e-05	3.933899753192e-05	3.00368719935008e-05	3.55886071918829e-05	1.18483067076969	0.244680892122431	0.0471059563894858	1.27348053782466	up	--	--	--	--	--	--	--	--
pos_959	Fludrocortisone	0.000103814313719295	8.46143864579163e-05	9.20775380486871e-05	0.000121755060937782	9.6878860368709e-05	8.83272066487451e-05	8.4078732996746e-05	7.03125185666154e-05	7.39114621517666e-05	8.12689528193327e-05	8.26836263731814e-05	8.26948434986566e-05	9.79112276968557e-05	7.91583560677165e-05	0.808470672156208	-0.306732655019252	0.017206033399095	1.50721610678695	down	--	--	--	--	--	--	--	--
pos_961	3-Acetyl-4-hydroxy-6-methyl-2H-pyran-2-one	9.15989481981241e-06	9.24748418418341e-06	9.26507334940697e-06	1.07147921300457e-05	1.00649910508125e-05	9.25588036062698e-06	9.24940793369878e-06	9.03369819354825e-06	8.54415297681063e-06	8.71144231877859e-06	8.60176579323974e-06	8.57849796117896e-06	9.61801931581466e-06	8.78649419620916e-06	0.913545076974607	-0.130452177503395	0.0221705857682844	1.51534739039422	down	--	--	--	--	--	--	--	--
pos_967	Annonin XIV	0.00079019996346133	0.000778930339275902	0.000712176101745729	0.000941620354827763	0.000796496521722068	0.000678559794924535	0.000674826611746586	0.00064768106254519	0.000573422300728234	0.000636450657631918	0.000691940491666918	0.00067892848559709	0.000782997179326221	0.000650541601652656	0.830835179013614	-0.267365791181941	0.0141748638134232	1.53934281530117	down	--	--	--	--	--	--	--	--
pos_972	1-ethyl-2-propylcyclohexane	3.49650804834191e-05	3.16411026736487e-05	3.22240055911867e-05	4.0694086665919e-05	3.59880510599403e-05	3.4778853425303e-05	3.01634156064463e-05	2.89478178910118e-05	3.26103156995224e-05	3.02311009442783e-05	3.34756031133978e-05	3.04145363972482e-05	3.50485299832361e-05	3.09737982753175e-05	0.883740296387106	-0.178305625905703	0.0273161820425923	1.36446079240884	down	--	--	--	--	--	--	--	--
pos_973	Cholic acid glucuronide	6.6423690323528e-06	1.05722163781768e-06	4.8445195869513e-06	3.19516892162786e-06	2.69426805334657e-06	9.51004631064291e-07	0	3.16400315713978e-07	0	4.8772092252951e-07	6.48055647462871e-07	8.82157274364834e-07	3.23075864386008e-06	3.89055693345199e-07	0.120422394933333	-3.0538243800753	0.0248960350409104	1.51447826664381	down	--	--	--	--	--	--	--	--
pos_974	Dieporeticenin	0.00518250200177232	0.004934912622775	0.00431347925651777	0.00490011332439887	0.0042937038774571	0.00386598410426603	0.00288161129544173	0.00225387183092249	0.00234650236486687	0.00203770880029374	0.00144950802088811	0.00127490313683902	0.00458178253119785	0.00204068424154199	0.445390899207188	-1.1668560154388	1.42943210956002e-05	1.97807936151825	down	--	--	--	--	--	--	--	--
pos_975	Azacridone A	8.34085810069858e-05	9.13498608295734e-05	8.30053307262787e-05	9.70896874014734e-05	9.55322296786046e-05	9.04452359868137e-05	8.44095241288158e-05	7.71072037652537e-05	8.26461750602984e-05	8.20636403330106e-05	8.33385691674892e-05	7.92465356135823e-05	9.01384876049549e-05	8.14686080114083e-05	0.903816007746396	-0.145898985663548	0.0138061665844134	1.45815672450304	down	Benzopyrans	--	--	HMDB0040367	10357912	150050-14-9	Organoheterocyclic compounds	1-benzopyrans
pos_977	PC(22:6(4Z,7Z,10Z,13Z,16Z,19Z)/18:0)	0.000108915857373782	8.49998375698956e-05	8.11644464533114e-05	9.81958473335803e-05	9.45754303072367e-05	9.33454074258937e-05	9.83626036325571e-05	9.67883923544281e-05	0.000104955883369056	0.000124324837504143	0.000131022994928132	0.000136600531326304	9.35328044106166e-05	0.000115342540519103	1.23317739958636	0.302380354561402	0.0287565013941878	1.39398847578079	up	Glycerophospholipids	--	--	HMDB0008727	52923691	--	Lipids and lipid-like molecules	Glycerophosphocholines
pos_996	2-Aminoheptanedioic acid	2.46643579362227e-06	8.55947408720649e-07	1.14739127512974e-06	1.24557536798752e-06	1.51598855039986e-06	2.09779013628041e-06	6.42872045013781e-06	1.15658328738954e-06	3.4347086300128e-06	2.70868011233232e-06	3.89815620720517e-06	6.93571150669784e-06	1.55485475535674e-06	4.09376003229591e-06	2.6328890323628	1.39664671780117	0.0367972879619573	1.38919867257555	up	--	--	--	--	--	--	--	--
pos_999	Isorhamnetin 4'-O-glucuronide	6.00148857091928e-06	5.72950025479295e-06	3.21623629746302e-06	3.73942353123974e-06	4.10477553158192e-06	3.97635595783662e-06	3.19543852113569e-06	1.22888262489989e-06	3.01823795753205e-07	1.5134457150983e-06	2.20729771577814e-06	3.24807338569218e-06	4.46129669063892e-06	1.94916029305957e-06	0.436904431204825	-1.1946103568214	0.00351622036248637	1.5427580739217	down	--	--	--	--	--	--	--	--
pos_1000	Picrocrocin	0	0	0	7.45709668021763e-07	2.79650786871374e-06	9.0910927351374e-06	0	1.97509321646667e-05	3.19529569556992e-06	1.12536223634737e-05	2.18655475325911e-05	2.54759886479858e-05	2.10555171197882e-06	1.35902310673812e-05	6.4544750860614	2.6902997722902	0.0426970946351383	1.38624846912536	up	--	--	--	--	--	--	--	--
pos_1002	(1xi,4xi,6xi)-Carvone oxide	9.52301893953044e-06	1.05877712987262e-05	8.85619889825011e-06	1.1394859082897e-05	1.08232856721392e-05	1.07726574680219e-05	9.27354755188507e-06	8.94963064113987e-06	8.74970114990185e-06	9.72134583160335e-06	9.26562607882688e-06	9.39153874147699e-06	1.03262985599275e-05	9.22523166580567e-06	0.893372548960124	-0.162666169871833	0.0347019504116285	1.29720123703157	down	--	--	--	--	--	--	--	--
pos_1010	PG(18:0/18:2(9Z,12Z))	0.00385934372324206	0.00359015954496911	0.00351832698367461	0.0040884668000401	0.00495154407869201	0.00621778225535488	0.00829180445024216	0.00719295371318891	0.0088908582370048	0.00867022966273368	0.00898531544224858	0.00950557602191586	0.00437093723099546	0.00858945625455567	1.96512917038606	0.974624145741208	1.98744121188058e-05	1.96381445195505	up	Glycerophospholipids	--	--	HMDB0010605	52927245	--	Lipids and lipid-like molecules	Glycerophosphoglycerols
pos_1011	(E)-1-O-Cinnamoyl-beta-D-glucose	6.27766300934108e-07	2.20142075092997e-06	1.83389935082243e-05	3.16896024336448e-07	1.43402401552627e-06	5.37836106570204e-06	8.01320709292993e-05	3.94022071534829e-05	3.46647856105348e-05	2.53411372545572e-05	2.84137314268116e-05	4.40944525376663e-05	4.71624361094219e-06	4.20080641520587e-05	8.90710226558176	3.15495615823127	0.00455924274306675	1.62061539863865	up	--	--	--	--	--	--	--	--
pos_1013	5,6-Dihydro-5-fluorouracil	8.29797599662367e-06	5.10546417133668e-06	2.54140936899707e-06	1.98587723621803e-06	1.78264548550794e-06	4.33961553833116e-07	2.22660450513973e-07	3.53963652854639e-07	0	0	6.82314590989373e-08	0	3.35788896875275e-06	1.07475927077925e-07	0.0320069925116808	-4.9654690671657	0.0388883427728548	1.43015471649949	down	Diazines	C16630	Drug metabolism - other enzymes(ko00983)	HMDB0060402	121997	--	Organoheterocyclic compounds	Pyrimidines and pyrimidine derivatives
pos_1015	(3R,7R)-1,3,7-Octanetriol	5.47904219434115e-06	4.40658069987957e-06	6.8710109816884e-06	8.27424655078657e-06	5.76462814964548e-06	4.41651482227955e-06	4.11499989641057e-06	1.85506608560179e-06	3.93345777678341e-06	4.635974035423e-06	5.41500268714894e-06	4.47063041845292e-06	5.86867056643679e-06	4.07085514997011e-06	0.693658828500534	-0.527701837638248	0.0458234860640963	1.17370496192777	down	--	--	--	--	--	--	--	--
pos_1021	N(6)-Methyllysine	1.35093588604888e-05	1.1339512148291e-05	1.25805636091818e-05	1.35800944656174e-05	1.44686646716554e-05	1.14840398063678e-05	1.0416433008992e-05	9.85291207288673e-06	9.96477212732076e-06	1.04337470722814e-05	1.06105591211533e-05	1.06791976837414e-05	1.28270389269337e-05	1.03262701810626e-05	0.805039279905818	-0.312868917197006	0.00362635408624442	1.77568796750464	down	Carboxylic acids and derivatives	--	--	HMDB0002038	164795	1188-07-4	Organic acids and derivatives	Amino acids, peptides, and analogues
pos_1022	Asparagoside A	0.000143148528439867	0.000122906349450698	0.000129608869677503	0.000162575870647941	0.000156254255125999	0.000138502078358965	0.000118583458550969	9.94912173441595e-05	0.0001121375315012	0.000112774744078853	0.000106913916606735	0.000117985289113512	0.000142165991950162	0.000111314359532571	0.782988659985532	-0.352936681753049	0.00270802084620647	1.72741154702104	down	--	--	--	--	--	--	--	--
pos_1023	gamma-Eudesmol rhamnoside	5.40654091315544e-05	5.72156963677508e-05	5.68843403056091e-05	6.57948505466103e-05	6.2654662262005e-05	5.91311924233084e-05	5.86670920116227e-05	4.96093098076935e-05	5.00457809961313e-05	5.28713842241062e-05	5.68989336293538e-05	5.6205053552802e-05	5.92910251728063e-05	5.40495923702849e-05	0.911598209218933	-0.133530004370926	0.048254839309281	1.14330106797288	down	--	--	--	--	--	--	--	--
pos_1026	5b-Cholestane-3a,7a,12a,24,25-pentol	1.24322933882429e-06	2.51577466465442e-07	3.62802780081841e-06	1.86606454173845e-06	7.63724953803979e-07	8.29687804914965e-07	3.01293049860154e-06	3.53242210070969e-06	4.25776048193842e-07	8.73261611485209e-06	8.17066123311394e-06	5.79520335379501e-06	1.43038531776092e-06	4.94493489154435e-06	3.45706491121217	1.78954769246485	0.0436798281421702	1.3772372468894	up	--	--	--	--	--	--	--	--
pos_1027	9,10,13-Trihydroxystearic acid	2.91012271583538e-05	2.82904589572443e-05	3.6468920661542e-05	3.38410257734006e-05	3.37836258776422e-05	2.95566817984744e-05	2.3442981219913e-05	2.12696059585858e-05	2.66842119995211e-05	3.10376433492828e-05	2.7618269731004e-05	2.12445296254331e-05	3.18403233711096e-05	2.52162069806233e-05	0.791958256413417	-0.336503706062892	0.0102897438030321	1.41461443342413	down	--	--	--	--	--	--	--	--
pos_1031	3-carboxy-4-methyl-5-propyl-2-furanpropanoate	1.38942834045638e-05	1.92324034571379e-05	1.63344257128999e-05	1.95868510093889e-05	1.37356788572112e-05	1.94065803029411e-05	1.88118623988629e-05	2.64350584397123e-05	2.14993509467018e-05	1.63558693096809e-05	2.16175658889014e-05	2.72169442204141e-05	1.70317037906905e-05	2.19894418673789e-05	1.29108879168027	0.368588222110506	0.0407450040355594	1.26697118467648	up	Fatty Acyls	--	--	HMDB0061112	123979	86879-39-2	Lipids and lipid-like molecules	Fatty acids and conjugates
pos_1041	lysoPC(28:0)	0.000174105898964139	0.000168851731014852	0.000169806219517647	0.000206686935820527	0.000185688205822835	0.00016269226323663	0.0001552665344084	0.000133254527436688	0.000150391613755876	0.000152828378580758	0.000149693506230453	0.000148311010006872	0.000177971875729438	0.000148290928403174	0.833226754482341	-0.263218930569654	0.00435370314632688	1.6752269260053	down	--	--	--	--	--	--	--	--
pos_1044	Heptanoic acid	1.0465382610247e-05	8.43063224990128e-06	9.97871447401778e-06	9.1903093550168e-06	1.07637413930384e-05	7.58169055042985e-06	6.84892462886323e-06	6.59478381277351e-06	6.42839157086256e-06	6.79185051153888e-06	6.63603927780726e-06	6.93551429816227e-06	9.40174510544185e-06	6.70591735000129e-06	0.713263045827504	-0.487493865448372	0.00281681053911058	1.83817574435349	down	--	--	--	--	--	--	--	--
pos_1050	Gamma-Caprolactone	3.41355242583925e-06	3.90397172763141e-06	2.583078714744e-06	3.36419378951108e-06	3.29658939718323e-06	3.53373569257797e-06	2.68278664273364e-06	2.50070132037798e-06	2.68404975837124e-06	2.90820594934879e-06	2.99815937559135e-06	3.33333604542684e-06	3.34918695791449e-06	2.85120651530831e-06	0.851313035413147	-0.232238373555889	0.0453936044703634	1.10352855406542	down	--	--	--	--	--	--	--	--
pos_1051	(1S,2S,4S,5S)-2,4,7-Thujanetriol 4-glucoside	3.54556630528841e-06	1.95972650616344e-08	8.38511662468275e-10	0	1.38639365140141e-08	1.48527510012477e-06	5.74347264836125e-06	1.59246400660263e-05	7.54747057385198e-06	4.32427115751437e-05	1.17603494998838e-05	3.00339897480126e-05	8.44190186441883e-07	1.90421056852133e-05	22.5566536913589	4.49548115282965	0.0286774130599955	1.44295755778503	up	--	--	--	--	--	--	--	--
pos_1052	20-COOH-leukotriene E4	0	0	0	0	0	2.14408992060579e-07	3.57567381429137e-07	3.23413143172357e-06	2.91389991675831e-06	3.5713446470534e-06	6.32058318163549e-06	4.51875353169991e-06	3.57348320100965e-08	3.48604668171664e-06	97.5531851033101	6.60811707236271	0.00765455982424018	1.73907881643005	up	--	--	--	--	--	--	--	--
pos_1053	Methylthiomethyl 2-methylbutanethiolate	1.67694604461843e-05	1.79580375784244e-05	1.52906208549675e-05	1.97510955400352e-05	1.64604985482687e-05	1.52872518005955e-05	1.45655348128416e-05	1.38493086446042e-05	1.30115727828721e-05	1.44105296136721e-05	1.47600509026084e-05	1.42220148468952e-05	1.69194941280793e-05	1.41365019339156e-05	0.835515638168811	-0.259261263731413	0.00874047908685543	1.60610555852457	down	--	--	--	--	--	--	--	--
pos_1056	6-Thioguanosine monophosphate	8.65337219722247e-05	7.71062603851031e-05	8.32095592885642e-05	0.000110636053063019	0.000113978468007192	0.000103428058406685	8.33081172466773e-05	9.28462040208782e-05	7.10042820858916e-05	7.9314527724376e-05	5.98009475276767e-05	7.5590402131024e-05	9.58153535204647e-05	7.69774134560873e-05	0.80339330418111	-0.315821657483273	0.0389194810493021	1.36646889948683	down	Purine nucleotides	C16619	Drug metabolism - other enzymes(ko00983)	HMDB0060789	3034646	--	Nucleosides, nucleotides, and analogues	Purine ribonucleotides
pos_1064	Pisatoside	3.79617529422063e-06	2.19844725131222e-06	2.10905452759925e-06	3.34977951849251e-06	3.54909719796774e-06	3.16740388683163e-06	4.40855570827937e-06	3.54185643432718e-06	4.44927885921512e-06	5.89981379711305e-06	5.75331074796409e-06	4.84803794382294e-06	3.028326279404e-06	4.81680891512029e-06	1.59058452448799	0.669557039478521	0.00355468254374843	1.61404718005152	up	--	--	--	--	--	--	--	--
pos_1065	Phosphoribosyl formamidocarboxamide	4.56063272517871e-07	0	3.98144547488324e-06	1.68456372393362e-07	3.92570095806136e-07	1.75465001348635e-07	1.08139301163723e-05	5.77955672203309e-06	5.74862292049957e-06	4.09681224570592e-06	5.09842022296496e-06	1.03463336701094e-05	8.62333369491541e-07	6.98061264961421e-06	8.09502785880848	3.0170360455304	0.00191522390146509	1.68116898471764	up	--	--	--	--	--	--	--	--
pos_1068	Tetracosanoic acid	4.65059208656264e-05	4.50441560333248e-05	4.01988950083171e-05	5.04730747345947e-05	4.79738811772348e-05	4.64259668022856e-05	4.30037448853555e-05	3.75781231253993e-05	3.81924904154281e-05	4.15507865930662e-05	4.36922588478531e-05	4.14894128625627e-05	4.61036491035639e-05	4.09178027882775e-05	0.887517660399564	-0.172152267419441	0.0149112867302139	1.38891412517332	down	Fatty Acyls	C08320	Biosynthesis of unsaturated fatty acids(ko01040)	HMDB0002003	11197	557-59-5	Lipids and lipid-like molecules	Fatty acids and conjugates
pos_1080	3-Hydroxy-2H-pyran-2-one	2.07141414426283e-05	1.81682315434614e-05	1.7684455755607e-05	2.00461287391567e-05	2.20242500790263e-05	1.66185191500368e-05	1.61074338822243e-05	1.62535562673451e-05	1.66683091860252e-05	1.66263783187501e-05	1.64275108433651e-05	1.73257064461047e-05	1.92092877849861e-05	1.65681491573024e-05	0.862507207073655	-0.213391582960231	0.0243459253712717	1.56418058275538	down	--	--	--	--	--	--	--	--
pos_1081	L-2-Amino-4-methylenepentanedioic acid	7.58475527936179e-06	7.70659155155964e-06	6.49007676249942e-06	7.60990881394042e-06	7.42621808015335e-06	6.88707030771473e-06	6.98231085643701e-06	5.68405787509494e-06	6.30838485001708e-06	6.84974384955028e-06	6.76690677681388e-06	6.36479773865072e-06	7.28410346587156e-06	6.49270032442732e-06	0.89135201811009	-0.165932792785517	0.0175593545503211	1.36324408778179	down	--	--	--	--	--	--	--	--
pos_1082	Glycyl-Arginine	1.74553853894395e-05	1.45073760157084e-05	1.41192781997806e-05	1.72337820604268e-05	1.7373037805352e-05	1.65126071511131e-05	1.4681719642208e-05	1.25007150359156e-05	1.36537444968369e-05	1.26196035324459e-05	1.35748680588824e-05	1.44404804636034e-05	1.62002444369701e-05	1.35785218716487e-05	0.838167715584685	-0.254689141854616	0.00613604866080571	1.59274851512797	down	--	--	--	--	--	--	--	--
pos_1083	S-Adenosylhomocysteine	5.76815717409562e-06	8.27898163544707e-06	6.04846131559268e-06	6.22185017176036e-06	7.20643748581123e-06	6.21934611574664e-06	6.72703979416108e-06	2.53034096501345e-06	2.72877389929695e-06	3.05708311740028e-06	4.30650807979106e-06	5.7104572700177e-06	6.62387231640893e-06	4.17670052094675e-06	0.630552692055983	-0.665311160667679	0.0166124206776961	1.3494491770367	down	5'-deoxyribonucleosides	C00021	Metabolic pathways(ko01100);;Cysteine and methionine metabolism(ko00270);;Biosynthesis of amino acids(ko01230)	HMDB0000939	439155	979-92-0	Nucleosides, nucleotides, and analogues	5'-deoxy-5'-thionucleosides
pos_1084	(1R,2S,3S,4R)-p-Menthane-2,3-diol	1.76925550210402e-05	1.77714141823401e-05	1.74092817972722e-05	2.09426292767312e-05	1.93064453557209e-05	1.83612824561936e-05	1.97225913537459e-05	1.32855316357049e-05	1.58838427187235e-05	1.60534986293788e-05	1.64695353587504e-05	1.6254091579904e-05	1.85806013482164e-05	1.62781818793679e-05	0.876084771116976	-0.190857621233309	0.0481795932580459	1.19809583318512	down	--	--	--	--	--	--	--	--
pos_1089	D8'-Merulinic acid A	8.20127249890489e-05	8.05144429092617e-05	8.68926045262529e-05	9.42007833079307e-05	9.73321999409678e-05	7.627538587603e-05	6.96876175435103e-05	6.65026495017728e-05	6.41954735649934e-05	6.99840037004424e-05	6.68715112796467e-05	6.88450128643975e-05	8.62046902582487e-05	6.76810447424605e-05	0.785120212597531	-0.349014527710644	0.00203849334542479	1.82781564479023	down	--	--	--	--	--	--	--	--
pos_1102	Levonorgestrel	9.76605328026707e-06	1.0408762966024e-05	1.04133079374494e-05	1.17222460231185e-05	1.05105184567322e-05	8.87762963864721e-06	8.45950238303744e-06	7.02273047660143e-06	8.62759022482863e-06	7.92428591943481e-06	9.02739263350682e-06	8.56107603684393e-06	1.02830863837064e-05	8.27042961237551e-06	0.804275030255512	-0.314239164458737	0.00215507131224873	1.63466695171564	down	Steroids and steroid derivatives	--	--	HMDB0014511	13109	797-63-7	Lipids and lipid-like molecules	Estrane steroids
pos_1103	MG(0:0/14:1(9Z)/0:0)	5.03238015616597e-06	4.59260588325066e-06	5.20973060968144e-06	6.18012895919888e-06	5.04335905837608e-06	5.09258784520792e-06	4.87638659555622e-06	3.9290132182749e-06	3.99437811914324e-06	5.17434280989966e-06	3.86584581498303e-06	3.80586617016811e-06	5.19179875198016e-06	4.27430545467086e-06	0.823280265445696	-0.280544450707709	0.0180256963955254	1.42095613156438	down	--	--	--	--	--	--	--	--
pos_1114	Antibiotic X 14889D	0.00150937985257627	0.0014209343655474	0.00141353435308817	0.00171580014295917	0.00158649610398223	0.00144795278863928	0.00137205328553975	0.00119407167451318	0.00125343138002179	0.00137872789906877	0.00131977112952048	0.00131965490873418	0.00151568293446542	0.00130628504623303	0.861845849503973	-0.214498244185065	0.00548179699466787	1.60462449970085	down	--	--	--	--	--	--	--	--
pos_1115	Panaxydol linoleate	0.000530507782769008	0.000509200328240643	0.000498219110710259	0.000609585393717429	0.000552657655268476	0.000507656936509396	0.000479719695017446	0.000422494938468913	0.000452817110997942	0.000457396463383311	0.000458750510770727	0.000459916021583889	0.000534637867869202	0.000455182456703705	0.851384617625073	-0.232117070396707	0.00380553548034083	1.7003823751851	down	--	--	--	--	--	--	--	--
pos_1119	(3beta,5alpha,6beta,22E,24R)-23-Methylergosta-7,22-diene-3,5,6-triol	0.000130549962611801	0.000114528258092438	0.000196942905725365	0.000134093205590608	0.000136785014770877	0.000105307225408606	9.5364808556784e-05	8.33960025967658e-05	8.46799189209909e-05	0.000131176239129092	0.000105088376674135	9.16516983625995e-05	0.000136367762033283	9.85595073733945e-05	0.722747854066415	-0.468435674730298	0.0363034572112376	1.25404862250742	down	--	--	--	--	--	--	--	--
pos_1122	Vinaginsenoside R3	0.000219073728434065	0.000203426336193257	0.00017839198471864	0.000230602588216025	0.000660337730413159	0.000870169753490094	0.00099452621630035	0.00112598756394926	0.00115773053614335	0.00101416898813352	0.00101553923072279	0.00106612499722971	0.000393667020244207	0.00106234625541316	2.69859094306185	1.43220630724516	0.00218223632435297	1.79616760647113	up	--	--	--	--	--	--	--	--
pos_1123	Cycloserine	1.64310113707303e-05	1.51544689264959e-05	1.42190104929768e-05	1.81935016115476e-05	1.6788147042132e-05	1.56954723583701e-05	1.39182977826232e-05	1.3388569342616e-05	1.41964938128587e-05	1.3488199080909e-05	1.50448963559552e-05	1.35828325874201e-05	1.60802686337088e-05	1.3936548160397e-05	0.866686277316418	-0.206418233005438	0.0106344013370197	1.56146819043563	down	Azolines	C08057	Metabolic pathways(ko01100)	HMDB0014405	6234	68-41-7	Organoheterocyclic compounds	Isoxazolines
pos_1124	LysoPC(18:1(9Z))	0.00423643220978289	0.00438538785002888	0.00425244413357155	0.0050192741969527	0.00481887451030882	0.00446378774953332	0.00438699437040873	0.00387445741438001	0.00420179203756324	0.00415236494592173	0.00423662930803993	0.0041364288447785	0.00452936677502969	0.00416477782018202	0.919505535109755	-0.121069835691847	0.0402285082432541	1.28389250839681	down	Glycerophospholipids	--	--	HMDB0061701	24779494	22248-65-3	Lipids and lipid-like molecules	Glycerophosphocholines
pos_1129	1-heneicosanoyl-glycero-3-phosphate	0	2.96595008544987e-06	3.45104026934647e-07	0	0	0	8.80694921033917e-06	7.24721117751123e-07	2.39386441349525e-05	3.43806559209407e-05	3.90772694152601e-05	3.88909259876845e-05	5.51842352064086e-07	2.43031942978213e-05	44.0401034949905	5.46074595415145	0.0159399866211401	1.66380818420711	up	--	--	--	--	--	--	--	--
pos_1131	1-alkyl-2-acylglycerophosphoethanolamine	6.0380087446083e-07	4.95650424241746e-07	1.71104276839877e-06	1.29667032499836e-06	7.15304783458371e-07	1.4824167233224e-06	3.28506238789867e-06	7.85445608823669e-07	2.48144901530261e-06	3.13293227671451e-06	2.09657521924587e-06	1.75952217789012e-06	1.05081431648008e-06	2.25683111431257e-06	2.14769734187891	1.10279069996425	0.0243448497824579	1.42156397364239	up	--	C04475	Metabolic pathways(ko01100);;Ether lipid metabolism(ko00565)	--	--	--	--	--
pos_1136	N'-nitrosoanabasine	1.72999847273043e-05	1.82483731563646e-05	1.71349651965823e-05	2.11207967973486e-05	2.02321650329893e-05	2.01179096573891e-05	1.72500027138596e-05	1.68204295862992e-05	1.638888420132e-05	1.7033814077655e-05	1.61000411610805e-05	1.80282774555975e-05	1.9025699094663e-05	1.6936908199302e-05	0.890212134388954	-0.1677789287372	0.0276281411554554	1.36673080047353	down	--	--	--	--	--	--	--	--
pos_1142	Fragransol A	0.000202171226563101	0.000132404603856515	0.000154289894511637	0.000189809610042415	0.000195713661382894	0.000159825602155551	0.000128022060720284	9.87344752332417e-05	0.000126842429773186	0.00016535370084777	0.000132436166378859	0.0001148480406786	0.000172369099752019	0.000127706145605323	0.740887698485689	-0.432673215131113	0.0120592863743492	1.48246015512235	down	--	--	--	--	--	--	--	--
pos_1143	Asparaginyl-Arginine	2.1647639294184e-05	2.04833791191563e-05	1.87218577631414e-05	2.17314905992004e-05	2.13163590464661e-05	2.02278759357043e-05	2.00973900550496e-05	1.76459124013718e-05	1.74281073225522e-05	1.73921522653394e-05	1.87692309873031e-05	1.69591636700347e-05	2.06881002929754e-05	1.80486594502751e-05	0.872417437786857	-0.196909488185638	0.00274090146041546	1.6595715111753	down	Carboxylic acids and derivatives	--	--	HMDB0028725	14299174	2478-01-5	Organic acids and derivatives	Amino acids, peptides, and analogues
pos_1144	Mukonal	1.94324290054436e-06	2.22857966952367e-06	2.83245126007912e-06	2.29565973029834e-06	2.79574940561396e-06	1.31639180325547e-06	2.75705172700816e-06	2.29940540779789e-06	4.35423150846126e-06	2.74955591301763e-06	4.28119301322421e-06	3.2771323508782e-06	2.23534579488582e-06	3.28642832006456e-06	1.47021025900488	0.556022493790807	0.0344506343222834	1.29957274533491	up	--	--	--	--	--	--	--	--
pos_1151	Octyl butanoate	0.000631339574839081	0.000561071719925011	0.000924864251053906	0.000653977767165002	0.000641320467941397	0.000511818079350451	0.00045900598712123	0.000386328230614439	0.000406653684063494	0.000634490971134599	0.000492471504158062	0.000433792907060532	0.000654065310045808	0.000468790547358726	0.716733543514017	-0.480491219890731	0.0266210973893885	1.30093213003973	down	--	--	--	--	--	--	--	--
pos_1156	Allantoic acid	9.92010181051846e-07	3.69240103093349e-06	1.04614628195739e-06	3.40916565254395e-06	4.69864452244247e-07	1.44648626988803e-06	3.32021654549224e-06	2.71041883718881e-06	6.64784949129974e-06	6.85241498819599e-06	7.05672914377988e-06	2.49490244420089e-06	1.84267897810316e-06	4.84708857502626e-06	2.63045741153232	1.39531369228198	0.0213962888501372	1.4278580813064	up	Carboxylic acids and derivatives	C00499	Purine metabolism(ko00230);;Metabolic pathways(ko01100)	HMDB0001209	203	99-16-1	Organic acids and derivatives	Amino acids, peptides, and analogues
pos_1160	Asiaticoside B	0.000244845423870341	0.00024061590928696	0.000239449546007156	0.000192784591448624	0.000167458851575515	1.75479932749997e-05	2.24913612961435e-05	1.41391242352688e-05	8.50490261249257e-06	1.21778446352078e-05	8.20198146477819e-06	6.26384665002091e-06	0.000183783719243933	1.1963176815652e-05	0.0650937790619716	-3.94133651651117	0.00470808653769104	1.78496791776254	down	Prenol lipids	--	--	HMDB0029892	74962739	125265-68-1	Lipids and lipid-like molecules	Terpene glycosides
pos_1174	Macaridine	3.59955762135498e-05	1.58092791649455e-05	3.5402261416209e-05	4.29265385420289e-05	2.38179611064382e-05	3.87070190622467e-05	2.02653622627823e-05	1.41804915083713e-05	1.53796732547588e-05	2.43551406578305e-05	1.60814667443376e-05	1.64353026738709e-05	3.21097725842364e-05	1.77829061836586e-05	0.553816011527554	-0.852521330425072	0.0166730004319556	1.45296800976829	down	Pyridines and derivatives	--	--	HMDB0039455	636583	--	Organoheterocyclic compounds	Hydropyridines
pos_1176	L-Oxalylalbizziine	7.51309160516908e-06	7.81270045040375e-06	8.58777429209831e-06	8.50275232222565e-06	8.26645415639223e-06	8.0692526991486e-06	7.15463175776855e-06	6.38200491000515e-06	6.89628984012225e-06	6.93591170304576e-06	7.36673180299559e-06	6.8713396051459e-06	8.12533758757294e-06	6.93448493651387e-06	0.853439609342462	-0.228639025271879	0.000302227808413437	1.70215248881083	down	--	--	--	--	--	--	--	--
pos_1178	L-cis-4-(Hydroxymethyl)-2-pyrrolidinecarboxylic acid	3.92137490147468e-06	3.22327239745534e-06	3.53302684802479e-06	5.00659686638746e-06	3.83906145115426e-06	3.76118968660217e-06	3.84158758764644e-06	2.93402004183324e-06	3.09548052938145e-06	3.43124829787176e-06	2.54473494320961e-06	3.26492538942537e-06	3.88075369184978e-06	3.18533279822798e-06	0.820802620098693	-0.284892758682456	0.0489688208663634	1.31126236407886	down	--	--	--	--	--	--	--	--
pos_1184	D-1,5-Anhydrofructose	2.14820811579862e-05	1.9038301049027e-05	2.34478523895276e-05	2.053148730769e-05	2.40226237154155e-05	2.01854172690467e-05	1.88495774751924e-05	1.74335245019078e-05	1.60157770368358e-05	1.83745875332919e-05	1.75375023316038e-05	1.76396142677264e-05	2.14512938147822e-05	1.76417638577597e-05	0.822410247609526	-0.282069853600544	0.00319868232431342	1.6766145323294	down	--	--	--	--	--	--	--	--
pos_1185	2-Aminomuconic acid semialdehyde	5.26026807780985e-06	5.10210858150263e-06	5.50930969261534e-06	6.66131840743627e-06	6.25369780525369e-06	5.74804136087837e-06	5.17129370007179e-06	4.65062368664497e-06	5.19698912865196e-06	4.64789573792732e-06	5.61649877940637e-06	5.20179049808523e-06	5.75579065424936e-06	5.08084858846461e-06	0.88273686339053	-0.179944648471849	0.0461408626063281	1.20460704624185	down	--	--	--	--	--	--	--	--
pos_1191	1,28-Octacosanediol diferulate	1.13752436198357e-07	7.25306913429622e-07	2.84937176818276e-07	4.78994509137175e-07	5.24173518806158e-07	1.42044612723733e-07	1.60864159949991e-06	4.26517040086331e-07	8.44015756566244e-06	4.06364465519238e-06	8.77190160362376e-06	9.41970302718353e-06	3.7820152785222e-07	5.45509424854139e-06	14.4237763382937	3.85037702585121	0.0251281285903383	1.5560599979662	up	--	--	--	--	--	--	--	--
pos_1192	Furanofukinin	5.18730114657184e-05	5.32005713326083e-05	5.40066281393152e-05	5.86905756500305e-05	5.52800559106539e-05	5.15654587196471e-05	5.12242048008974e-05	4.4564199608396e-05	4.98893760892269e-05	4.71965572769388e-05	5.01565032071844e-05	4.7860808173231e-05	5.41027168696622e-05	4.84819415259791e-05	0.896109185103882	-0.158253568842123	0.00331414535776839	1.58745059641218	down	--	--	--	--	--	--	--	--
pos_1202	Ceanothine B	9.42787567630708e-06	1.82458009223667e-07	1.91766229392532e-06	5.13318747972085e-06	6.74372642430956e-06	5.77106722172204e-06	0	0	1.32679658648108e-06	1.47702099245914e-06	3.93755079097608e-06	9.4329958307979e-07	4.86266285086809e-06	1.28077799216601e-06	0.263390251688408	-1.92472614375401	0.0478128447170934	1.25706172225182	down	--	--	--	--	--	--	--	--
pos_1203	Phytolaccoside E	8.77519452330544e-05	0.000164255340865483	4.63445086266477e-05	0.000151939184558824	3.5016336301477e-05	2.52887169105428e-05	3.58787986944581e-07	1.54800961536799e-07	1.36305174207851e-08	0	9.80076594695894e-07	1.67644782524225e-06	8.50993387493382e-05	5.30623980973385e-07	0.00623534787428077	-7.3253142334284	0.0188049188162746	1.54510813319266	down	--	--	--	--	--	--	--	--
pos_1206	Punigluconin	6.33491575815534e-06	1.21118555101274e-06	3.31820628630773e-06	2.01035032199162e-06	1.00520467872915e-05	4.60253856824415e-06	6.78793401362903e-07	3.58759911635993e-06	0	0	0	0	4.58820721216718e-06	7.11065419620472e-07	0.15497674510751	-2.68987634542064	0.0321003144855649	1.42614924682692	down	--	--	--	--	--	--	--	--
pos_1211	3-Methyl-1-hydroxybutyl-ThPP	6.60510459163194e-07	2.58738569821509e-06	3.14068209183008e-07	3.948777189432e-07	6.62000384091953e-07	1.21341239621294e-06	1.94908686069174e-06	1.02388614874741e-06	3.97714042945377e-06	5.47776953123275e-06	4.681836467407e-06	2.33974890636059e-06	9.72042477634898e-07	3.24157805731554e-06	3.33481111360762	1.73760504831274	0.0227011506107378	1.50235922333947	up	Diazines	C15974	Valine, leucine and isoleucine degradation(ko00280)	HMDB0006865	23724625	--	Organoheterocyclic compounds	Pyrimidines and pyrimidine derivatives
pos_1212	Deoxyribose 1-phosphate	1.1513040880991e-05	4.38265678179603e-06	1.06288870825018e-05	1.38087123131164e-05	6.74132216914769e-06	1.26294343837555e-05	6.71130565963414e-06	4.51425983463942e-06	4.8087471375228e-06	8.11456509408915e-06	5.06747035735119e-06	5.20390622991316e-06	9.95067560188474e-06	5.73670905219164e-06	0.576514528431121	-0.794571129974016	0.0356971553438423	1.30574751789677	down	--	--	--	--	--	--	--	--
pos_1215	TG(8:0/8:0/a-13:0)[rac]	7.63055180987175e-05	6.81756989086989e-05	6.93847241138813e-05	8.46766281839362e-05	8.14336487186874e-05	7.18695791220084e-05	6.83868471729067e-05	6.02471954518554e-05	6.23357070061715e-05	6.91463851129418e-05	5.91805634645395e-05	6.75590754853312e-05	7.5307632857655e-05	6.4475962282291e-05	0.856167692910521	-0.22403469775145	0.00958957426749252	1.5741114318948	down	Glycerolipids	--	--	HMDB0071246	131778053	--	Lipids and lipid-like molecules	Triradylcglycerols
pos_1221	Momordicoside G	0.00130139291489415	0.00121587773421523	0.00119032020312034	0.00148498939533644	0.00131625298082211	0.00124650677029444	0.00120054737973937	0.00108590768248042	0.00107195200450877	0.0011758331397767	0.00117052216128228	0.00112983321558054	0.00129255666644712	0.00113909926389468	0.881276073586584	-0.182334058031721	0.0146097355196945	1.51066270784052	down	--	--	--	--	--	--	--	--
pos_1222	Penbutolol	0.000147766884695546	0.000108656988659765	0.000125850926909635	0.000158457380493167	0.00015721433748907	0.000131999887646208	0.000116295444440481	9.97060229152502e-05	9.90354094470155e-05	0.00013425222596431	0.000115005786186259	0.000106578105806931	0.000138324400982232	0.000111812165793374	0.808332911615045	-0.306978506094845	0.0232306663632207	1.4027337816199	down	--	--	--	--	--	--	--	--
pos_1225	Deoxythymidine diphosphate-l-rhamnose	9.76516663255941e-06	1.94631603305495e-05	1.06054165733393e-05	1.42710952238629e-05	3.77120527613186e-06	1.14712199075304e-05	1.17171986690177e-05	6.21040011348586e-07	5.03988694967411e-06	3.2862402609171e-06	4.28230235655296e-06	8.19936163532308e-06	1.15578773239956e-05	5.52433831380559e-06	0.477971703535596	-1.06500288332828	0.0480614877130495	1.11420661061364	down	Pyrimidine nucleotides	C03319	Metabolic pathways(ko01100);;Polyketide sugar unit biosynthesis(ko00523)	HMDB0006354	121966	2147-59-3	Nucleosides, nucleotides, and analogues	Pyrimidine nucleotide sugars
pos_1228	4,6-Docosanedione	2.94715151350432e-05	2.70415622804736e-05	3.67333581998665e-05	2.67688952973811e-05	2.51978904333408e-05	2.36635024099652e-05	1.80035119959759e-05	1.59607170781884e-05	1.49878458011269e-05	2.75527081837664e-05	1.9861637422796e-05	1.78394980056714e-05	2.81461206260117e-05	1.90343197479208e-05	0.676267966048931	-0.564333078132161	0.00620714649459463	1.4642998551489	down	--	--	--	--	--	--	--	--
pos_1235	Miglitol	2.37703411245434e-06	4.21896340302963e-06	2.91954503659024e-06	3.0659986355991e-06	2.44337184339907e-06	3.55447986775784e-06	5.31298732454107e-06	5.29678521224941e-06	1.89222520190148e-06	6.69418284299274e-06	4.67046729913317e-06	7.0025183624642e-06	3.09656548313837e-06	5.14486104054701e-06	1.66147335445097	0.732463156280208	0.040167025432457	1.36484179674332	up	--	--	--	--	--	--	--	--
pos_1246	Pitavastatin	0.00039963705754172	0.000425957878487537	0.000385300051166172	0.000451477572868399	0.000423908638823383	0.000377177725247921	0.000377410912216489	0.000340391339309423	0.000352694595685411	0.000364240742646083	0.000373266259202059	0.000369557941806183	0.000410576487355855	0.000362926965144275	0.883944834448638	-0.177971758699135	0.00692932315862585	1.59227615026747	down	--	--	--	--	--	--	--	--
pos_1247	Lactyltrimethylammonium betaine	0.000150032399755723	0.000148405999861165	0.000142179550205556	0.000166651258123135	0.00015806277098514	0.000143151133241867	0.000138290227856056	0.00013870031546436	0.000133790787133756	0.000138162022072569	0.000145197934299104	0.00013722074867435	0.000151413852028764	0.000138560339250033	0.915110060232204	-0.127982828209388	0.0184893664368731	1.51484600062664	down	--	--	--	--	--	--	--	--
pos_1249	L-trans-alpha-Amino-2-carboxycyclopropaneacetic acid	1.16245202547646e-05	1.09011335378916e-05	1.07270849242638e-05	1.23141795967296e-05	1.1680797444725e-05	1.09939706593059e-05	1.06779135382248e-05	9.08562267092641e-06	1.00496996055549e-05	9.92936946977868e-06	9.55881379045009e-06	9.98776062012451e-06	1.13736144029468e-05	9.88152994917657e-06	0.868811760192643	-0.202884463364819	0.00112061835146652	1.74191412788468	down	--	--	--	--	--	--	--	--
pos_1254	2-Galloyl-1,4-galactarolactone methyl ester	0.00782635185719678	0.00706652117146437	0.00591683257929633	0.00823831228948431	0.00935509153225447	0.00835890932573469	0.00643394864462452	0.00742180130769001	0.0057419328248684	0.00600371315868165	0.00558405060472288	0.00632377804949399	0.00779366979257182	0.00625153743168024	0.802130138697768	-0.318091774388429	0.0241497884806733	1.45804151562476	down	--	--	--	--	--	--	--	--
pos_1255	2-Hexylidenecyclopentanone	2.0523816235751e-05	2.47481535411023e-05	2.33252227264454e-05	2.54543894906446e-05	2.40975504467766e-05	2.33810119681196e-05	2.11222265080712e-05	1.95543879816113e-05	2.12759955666755e-05	2.04168889872509e-05	2.01012784563994e-05	2.08643559444262e-05	2.35883574014732e-05	2.05558555740724e-05	0.871440737657662	-0.198525537701595	0.00572524448547637	1.58017301713365	down	--	--	--	--	--	--	--	--
pos_1260	Menthone 1,2-glyceryl ketal	0.000284497021132794	0.000259893321602485	0.000299721384988552	0.000308703264230584	0.000326600744419348	0.000250034041199966	0.00022988628699121	0.000219688254072528	0.00020720202903226	0.000226466545557036	0.000225491955073705	0.000235651867635016	0.000288241629595622	0.000224064489726959	0.777349510691091	-0.363364688060589	0.00214585176631472	1.80260718386412	down	--	--	--	--	--	--	--	--
pos_1264	N-carbamoyl-beta-alaninate	2.92982655884426e-05	3.01510675262974e-05	2.79796272457621e-05	3.47114858632792e-05	3.15846483477327e-05	2.90522826610534e-05	2.64322409018277e-05	2.75899480363731e-05	2.48335926410121e-05	2.48367672507046e-05	2.73144953586566e-05	2.78162386059352e-05	3.04628962054279e-05	2.64705471324182e-05	0.868943876967997	-0.202665095102776	0.00776567400323161	1.58880613209715	down	--	--	--	--	--	--	--	--
pos_1268	Glutaminyl-Threonine	3.76628544533782e-05	3.8940872777365e-05	4.38231628493957e-05	4.45187568650954e-05	4.17214580325102e-05	3.90271164212742e-05	3.71291194805224e-05	3.53891326136929e-05	3.90245296320336e-05	3.69085037873522e-05	3.85402623160459e-05	3.68762253299737e-05	4.09490368998364e-05	3.73112955266034e-05	0.91116417750847	-0.13421706639576	0.0243347110260519	1.36385658730712	down	Carboxylic acids and derivatives	--	--	HMDB0028807	53877870	74408-69-8	Organic acids and derivatives	Amino acids, peptides, and analogues
pos_1271	(3a,5b,7a)-23-Carboxy-7-hydroxy-24-norcholan-3-yl-b-D-Glucopyranosiduronic acid	3.80084791023443e-05	2.45584590886416e-05	2.62423630255907e-05	3.22132626276655e-05	2.42705905636211e-05	2.1242564754641e-05	2.03278929988392e-05	1.74370719484189e-05	1.50897972801586e-05	1.14694387994497e-05	1.39087784478825e-05	1.21160065305272e-05	2.77559531937507e-05	1.50581643342127e-05	0.542520166001831	-0.882251329956762	0.00246645397221527	1.7888079871473	down	--	--	--	--	--	--	--	--
pos_1275	Pyrimethanil	1.40723602792497e-05	1.29834607796881e-05	1.37454194578635e-05	1.55795642247694e-05	1.44738501635524e-05	1.3948260947046e-05	1.33471693902177e-05	1.28793466880779e-05	1.212498792374e-05	1.34314503640905e-05	1.32171950422621e-05	1.28246659796066e-05	1.41338193086948e-05	1.29708025646658e-05	0.917713908843197	-0.123883621663637	0.0208094571816343	1.43756600132506	down	--	--	--	--	--	--	--	--
pos_1276	Nervonic acid	1.20950067829065e-05	1.07906279919048e-05	1.46068284527645e-05	1.25417777252542e-05	1.13160510272178e-05	1.02115157181091e-05	7.01655293972842e-06	6.58522971402254e-06	4.84205828577563e-06	1.0403969510734e-05	6.84517422599174e-06	7.16683384279548e-06	1.19269679496928e-05	7.14330308650797e-06	0.598920288596227	-0.739564090035767	0.000658036746855442	1.71143771000214	down	Fatty Acyls	C08323	Biosynthesis of unsaturated fatty acids(ko01040)	HMDB0002368	5281120	506-37-6	Lipids and lipid-like molecules	Fatty acids and conjugates
pos_1280	Fosfomycin	4.29536968840458e-05	4.33223118990414e-05	4.01338266740802e-05	4.91570661760303e-05	4.43715256745098e-05	4.43624683231911e-05	4.18878393538013e-05	3.79898609913162e-05	3.90725265307939e-05	4.11708222279321e-05	4.25225419949796e-05	4.17949450912057e-05	4.40501492718164e-05	4.07397560316715e-05	0.924849443307949	-0.112709567173747	0.0456249530237599	1.19145737807	down	Organic phosphonic acids and derivatives	C06454	Metabolic pathways(ko01100)	HMDB0014966	446987	23155-02-4	Organic acids and derivatives	Organic phosphonic acids
pos_1283	Avocadenofuran	7.09263162864618e-05	7.1733894777466e-05	7.50431472120992e-05	8.40786454467031e-05	7.6860152626187e-05	7.77164502260685e-05	6.91426802655411e-05	6.48448536370334e-05	6.91414787184851e-05	7.01344675348349e-05	6.90270574152866e-05	7.2552089450482e-05	7.60597677624976e-05	6.91404378369438e-05	0.909027727416157	-0.137603794312094	0.0146901948790152	1.40047625836425	down	--	--	--	--	--	--	--	--
pos_1284	4-Ethyl-2-methyl-5-propyloxazole	0.000265851710245605	0.000274316533846872	0.000282910884907244	0.000311377351886531	0.000292734886289434	0.000282257855123719	0.000261623634462857	0.000237608310717272	0.000251109830956603	0.000264901812773634	0.000272018889070118	0.000267957559817773	0.000284908203716567	0.000259203339633043	0.909778434779307	-0.136412857230408	0.0117882936290477	1.36347046987365	down	--	--	--	--	--	--	--	--
pos_1286	Ethyl beta-D-glucopyranoside	3.07461925239038e-05	3.18845983028669e-05	2.70299593688275e-05	3.5627286613887e-05	3.31403801211148e-05	3.29781770565856e-05	2.64100339455126e-05	2.78726968702592e-05	2.74634259589298e-05	2.58481371882274e-05	2.96660938182552e-05	2.84411787272243e-05	3.19010989978643e-05	2.76169277514014e-05	0.865704587583341	-0.208053290185538	0.0130216347803461	1.46622815624524	down	Organooxygen compounds	--	--	HMDB0029968	121667	3198-49-0	Organic oxygen compounds	Carbohydrates and carbohydrate conjugates
pos_1287	Alendronic acid	0.00124145282229916	0.00129171848296839	0.00112637794289781	0.00131595123982553	0.00135086749231035	0.00118112165960916	0.00109009354290595	0.00106632920938303	0.00106807814887816	0.00112122817395813	0.00113450113543722	0.0011355116395296	0.0012512482733184	0.00110262364168201	0.881218911701495	-0.182427638063282	0.0062971738047424	1.63573820809496	down	--	--	--	--	--	--	--	--
pos_1299	Threoninyl-Glutamine	1.83954293231985e-05	1.80317204911173e-05	1.61825482702992e-05	2.01417503785425e-05	1.84070053341141e-05	1.73582238829014e-05	1.70350190892256e-05	1.3448871972091e-05	1.57176679130352e-05	1.64979581764992e-05	1.69109152400947e-05	1.57518555475469e-05	1.80861129466955e-05	1.58937146564154e-05	0.878780017754968	-0.186426029647757	0.0162158309511213	1.37058542821584	down	Carboxylic acids and derivatives	--	--	HMDB0029059	7016084	96337-79-0	Organic acids and derivatives	Amino acids, peptides, and analogues
pos_1300	Pantothenol	5.48576710151786e-06	6.60720960264873e-06	5.86048873219775e-06	6.25541345986286e-06	5.63436629063306e-06	6.14981979974534e-06	5.42659030637419e-06	4.79649514830098e-06	5.42314281974811e-06	5.22224197624823e-06	5.65535760411857e-06	5.80872691738686e-06	5.99884416443427e-06	5.38875912869616e-06	0.89829956921449	-0.154731452873899	0.021819878732335	1.1659897750189	down	Organooxygen compounds	C05944	Pantothenate and CoA biosynthesis(ko00770)	HMDB0004231	131204	81-13-0	Organic oxygen compounds	Alcohols and polyols
pos_1317	2,2,4-Trimethyl-1,3-dioxolane	3.0694999619632e-06	5.18322411018669e-06	2.96915185334424e-06	2.15179319908694e-06	2.52672527651415e-06	8.97130847580704e-07	5.72222801601764e-06	4.32129632397975e-06	2.81288785273688e-06	8.92939874253115e-06	6.91490626980274e-06	3.45792512907751e-06	2.79958754144599e-06	5.35977372235761e-06	1.91448691745116	0.936957801638679	0.0474795359164197	1.2460839162091	up	--	--	--	--	--	--	--	--
pos_1323	(9Z,11E,13E,15Z)-4-Oxo-9,11,13,15-octadecatetraenoic acid	2.09571273838585e-05	2.09811668273864e-05	2.13378584365265e-05	2.5562076509547e-05	2.27695202876983e-05	2.28478203278887e-05	2.11588345171899e-05	1.94945133560773e-05	1.73352532239576e-05	1.94723887651789e-05	1.98620591636547e-05	2.26637660773022e-05	2.24092616288176e-05	1.99978025172268e-05	0.892390068377365	-0.164253637314335	0.0408048596447439	1.20373166089288	down	--	--	--	--	--	--	--	--
pos_1324	(E,Z)-2,4-Dodecadiene	2.20582419927987e-05	1.61097980958749e-05	1.71652140639193e-05	2.67069311204969e-05	1.40134734501649e-05	1.35840955330368e-05	1.69809778697655e-05	6.51027578379722e-06	9.70779040780763e-06	1.12112924086095e-05	8.35213467912107e-06	8.60809199992911e-06	1.82729590427152e-05	1.0228427191505e-05	0.559757572246226	-0.837125955296427	0.0120800372844159	1.53055558454122	down	--	--	--	--	--	--	--	--
pos_1325	Shyobunol	0.000121860714748685	7.09494388527177e-05	7.27478587933716e-05	0.000104063253675461	0.000103958626540593	7.70341797412936e-05	6.12233538324468e-05	5.70710530687329e-05	6.95011188319531e-05	7.73261935166117e-05	7.34223503864226e-05	6.5784248262538e-05	9.1769012058687e-05	6.73880529831175e-05	0.734322528611535	-0.445514233144777	0.0355561117318768	1.42002500266596	down	--	--	--	--	--	--	--	--
pos_1327	Hydroxy-alpha-sanshool	9.56829903467416e-05	0.000104669736049514	9.94868002374011e-05	0.000120530098935115	0.000106584254432667	0.000105964691484327	9.77829169258431e-05	8.81149435609023e-05	9.31054246487085e-05	9.65818897690001e-05	9.88562564561108e-05	9.62288076156523e-05	0.000105486428580961	9.51117064960362e-05	0.901648750227977	-0.149362573819589	0.0297543782580537	1.29096271340723	down	--	--	--	--	--	--	--	--
pos_1330	PC(18:0/18:3(9Z,12Z,15Z))	0.0207580972944309	0.0232212200906444	0.028902324293293	0.0430601909331775	0.0957645005171676	0.156728713291151	0.167258619092099	0.216947794641555	0.21237260176325	0.180998954916802	0.174993708931222	0.195114973532699	0.0614058410699774	0.191281108812938	3.11503116771833	1.63924659833362	0.00126407139826069	1.79974925934966	up	Glycerophospholipids	--	--	HMDB0008041	52922657	--	Lipids and lipid-like molecules	Glycerophosphocholines
pos_1333	(25S)-26-Hydroxy-24-methylenecycloartan-3-one	4.99659116327821e-05	5.08668392699178e-05	5.28231281336964e-05	5.87355005141316e-05	5.60899502804903e-05	5.11955053073209e-05	4.7400430401693e-05	4.53343337370873e-05	4.70760359629554e-05	4.8948940649367e-05	4.82646104850216e-05	5.02044840638463e-05	5.32794725230565e-05	4.78714725499951e-05	0.898497494119877	-0.154413614775816	0.00990461973619386	1.52012177214524	down	--	--	--	--	--	--	--	--
pos_1334	4-Hydroxy-all-trans-retinyl acetate	7.23637678474088e-05	7.17703637597434e-05	7.08688384924856e-05	8.19421160179808e-05	7.48051620550112e-05	7.26038313404564e-05	6.85902370408154e-05	6.18910012098215e-05	6.62566794335082e-05	6.80570064062072e-05	6.65337654884953e-05	6.93659532272092e-05	7.4059013252181e-05	6.67824404676761e-05	0.901746290357297	-0.149206511883266	0.00566278731568903	1.55776701211832	down	--	--	--	--	--	--	--	--
pos_1339	Dirithromycin	0.00295682954017026	0.00288099370465352	0.00282641086124895	0.00373980703706493	0.00379600370216708	0.00380581429024919	0.00395032363689073	0.00377450305092384	0.00454251000267609	0.00676390346198079	0.00679611435605974	0.00536262372118551	0.00333430985592566	0.00519832970495278	1.55904217951263	0.640659960332377	0.0176108690764809	1.57308671226934	up	Organooxygen compounds	--	--	HMDB0015089	70789200	62013-04-1	Organic oxygen compounds	Carbohydrates and carbohydrate conjugates
pos_1355	L-Targinine	4.62711722439007e-06	3.87902267318088e-06	3.55104061230478e-06	4.15217706142589e-06	3.96194463956683e-06	3.71261115483674e-06	2.91062503840691e-06	2.8520045038223e-06	2.9785051888691e-06	2.70740084422979e-06	3.6507874342633e-06	2.92457616692402e-06	3.98065222761753e-06	3.0039831960859e-06	0.754645978677676	-0.40612809228841	0.000799863132821055	1.71445286974802	down	--	--	--	--	--	--	--	--
pos_1362	7'-Carboxy-gamma-chromanol	1.14192292182769e-05	1.08241954286489e-05	1.03060657808948e-05	1.23471737124708e-05	1.17628156561225e-05	1.09214648294081e-05	1.02888475946529e-05	9.57013952632313e-06	1.03239557099356e-05	9.93348133538351e-06	8.80895242081775e-06	1.03662853480473e-05	1.12634907709703e-05	9.88194365586003e-06	0.877342899887573	-0.188787280403571	0.00546732349368602	1.6480872219685	down	--	--	--	--	--	--	--	--
pos_1367	Benzenepropanenitrile	4.28370589504206e-06	1.36188489398357e-05	9.22162202568362e-06	1.96678478048348e-05	5.45593591653564e-06	1.32733762988036e-05	1.44417007233587e-05	1.12536844555419e-05	2.86554280638015e-05	2.99932035053929e-05	3.24461337315623e-05	1.40183745896152e-05	1.09202228134559e-05	2.18014208448787e-05	1.99642637492845	0.997419868623017	0.0427165333474767	1.34306797942496	up	Benzene and substituted derivatives	--	--	HMDB0034236	12581	645-59-0	Benzenoids	--
pos_1368	Isobutyrylglycine	2.53275570558504e-05	2.79856374336875e-05	3.02423774628281e-05	3.61816560564321e-05	3.07378663324205e-05	3.58041236961323e-05	2.43584006844418e-05	2.66489711788689e-05	2.71566801766488e-05	2.818422967313e-05	2.47047817872949e-05	2.70504756172285e-05	3.10465363395585e-05	2.63505898529355e-05	0.848744915205257	-0.236597068628826	0.043190688281506	1.22480500121451	down	Carboxylic acids and derivatives	--	--	HMDB0000730	10855600	15926-18-8	Organic acids and derivatives	Amino acids, peptides, and analogues
pos_1373	PC(18:1(11Z)/22:6(4Z,7Z,10Z,13Z,16Z,19Z))	0.00192944497651099	0.0019397087196512	0.00228315001102474	0.00343332873095701	0.00336848488813721	0.00396737753844561	0.00528252423747981	0.00406649765814293	0.00591215470444512	0.00656404420198992	0.00657863766711525	0.00717418714847907	0.00282024914412113	0.00592967426960868	2.10253561532648	1.0721302388251	0.000387539973488433	1.84992968495226	up	Glycerophospholipids	--	--	HMDB0008090	24778901	--	Lipids and lipid-like molecules	Glycerophosphocholines
pos_1375	Sanguisorbic acid dilactone	0.000115510131282526	0.000115845720945996	0.000107173366161348	0.000129568730048036	0.000121676027590169	0.000114008499988364	0.000104705667808263	0.000105741382115524	0.000101942235734868	8.91427794364558e-05	0.00010770687534133	0.000106052305642077	0.000117297079336073	0.000102548541013086	0.874263379732328	-0.193860124781333	0.00549208115447111	1.5831048749355	down	--	--	--	--	--	--	--	--
pos_1380	Methylephedrine	2.54212490925318e-05	2.58950658461e-05	2.68599498565781e-05	2.94059743924713e-05	2.75600361589317e-05	2.74008422374174e-05	2.45280998209724e-05	2.18177940204029e-05	2.56969385251021e-05	2.30075081100733e-05	2.37425352032149e-05	2.5067323463186e-05	2.70905195973384e-05	2.39766998571586e-05	0.885058692617852	-0.176154964278143	0.00343835737301052	1.54682986591575	down	Benzene and substituted derivatives	--	--	HMDB0041932	4374	552-79-4	Benzenoids	Phenylpropanes
pos_1381	5-Fluorodeoxyuridine monophosphate	1.17900449210581e-06	5.40351231292954e-07	7.6810113399513e-07	1.21487899246168e-06	1.22906268501239e-06	1.40164284048033e-06	2.01609679557528e-06	1.63209568897828e-06	3.98246484065223e-06	1.73695082784891e-06	3.6033487826908e-06	4.01706023616183e-06	1.05550689589138e-06	2.83133619531789e-06	2.6824421577339	1.42354706207214	0.0115587119517126	1.60951582112913	up	Pyrimidine nucleotides	C04242	Drug metabolism - other enzymes(ko00983)	HMDB0060394	8642	--	Nucleosides, nucleotides, and analogues	Pyrimidine deoxyribonucleotides
pos_1385	Siderol	0.000110811681544586	0.000102507488017391	0.000106302975771485	0.000130432865112205	0.000103922446106642	0.000105722645094215	9.91562632103989e-05	5.08807581897146e-05	5.87475993123195e-05	5.89348218737542e-05	4.64120361792864e-05	5.01027476425166e-05	0.000109950016941087	6.07057044013317e-05	0.552120919034134	-0.856943831169095	0.000703939210108952	1.82153432115788	down	--	--	--	--	--	--	--	--
pos_1388	L-2-Amino-3-(1-pyrazolyl)propanoic acid	2.7923929240299e-05	2.90775685654373e-05	2.70766078685039e-05	3.42576116713585e-05	3.12308199296994e-05	2.77599861066463e-05	2.6177493380034e-05	2.42673142852134e-05	2.64411887986692e-05	2.58933212737448e-05	2.79683063606957e-05	2.62098102235196e-05	2.95544205636574e-05	2.61595723869794e-05	0.885132304679573	-0.176034977500876	0.0273435811218516	1.38458009085987	down	--	--	--	--	--	--	--	--
pos_1393	Hydroxynalidixic acid	2.87286791842073e-05	3.4428801931837e-05	3.14935380110103e-05	3.80224627761353e-05	3.3497517974711e-05	3.2549571439359e-05	2.89770042803091e-05	2.60008029035203e-05	2.70044340694157e-05	2.72900678626532e-05	2.86097847287646e-05	2.98886161778632e-05	3.31200952195433e-05	2.79617850037544e-05	0.844254366371955	-0.244250359207319	0.00760753162353155	1.51401021754882	down	--	--	--	--	--	--	--	--
pos_1396	3-Ethyl-1,2-cyclopentanedione	1.3475999995934e-05	1.4307257149727e-05	1.38731988514609e-05	1.42375026615279e-05	1.48379957962464e-05	1.38866308448786e-05	1.28903844750085e-05	1.18241572054191e-05	1.16160771409726e-05	1.16142488257399e-05	1.30352946102782e-05	1.28722052694931e-05	1.41030975499625e-05	1.23087279211519e-05	0.872767693589743	-0.196330395105406	0.000552529518457612	1.69711210354822	down	--	--	--	--	--	--	--	--
pos_1400	Debrisoquine	1.70636773833337e-06	1.5958179446055e-07	8.0691441924633e-07	1.36107101704779e-06	2.33883747425346e-06	8.58802444379392e-07	0	2.7586674098058e-07	6.73052692639858e-07	9.43234152189998e-07	3.63391536645277e-07	0	1.20526248128682e-06	3.75924187075952e-07	0.311902339044514	-1.68083372295354	0.0474314575300619	1.34371317767626	down	Tetrahydroisoquinolines	--	--	HMDB0006543	2966	1131-64-2	Organoheterocyclic compounds	--
pos_1405	2,4-Dihydroxy-2H-1,4-benzoxazin-3(4H)-one	0.000110137561402495	0.000114311688870066	0.000114773630099917	0.000126656647399151	0.000119134122252532	0.000119788518575945	0.000112073711845484	0.000100391072114121	0.000102636040053793	0.00010381556603236	0.000105713644936402	0.000108837571971987	0.000117467028100018	0.000105577934492358	0.898787823272954	-0.153947515788682	0.00260774833547126	1.58167798101181	down	Benzoxazines	--	--	HMDB0033733	28495	17359-54-5	Organoheterocyclic compounds	Benzoxazinones
pos_1410	Taraxasterone	0.000151052164364131	0.000164563564090459	0.000153337209299735	0.000174844447968737	0.000163901945672793	0.000151357931796441	0.000157901925363785	0.000141149398381891	0.0001472033470621	0.000140265474222031	0.000154059812876944	0.000151881559357638	0.000159842877198716	0.000148743586210731	0.930561241248267	-0.103826996147456	0.0475912601533463	1.21408877049314	down	--	--	--	--	--	--	--	--
pos_1430	Molindone	0.00071734817879135	0.000727233081416222	0.000723209555230602	0.000872496284436126	0.00078799077739101	0.000785142621467136	0.000710586656303164	0.000660112981088144	0.000655603293558382	0.000641557478537828	0.000680500011499975	0.000659366215861031	0.000768903416455408	0.000667954439474754	0.868710458530642	-0.20305268844303	0.00715902528329252	1.60116729953309	down	--	--	--	--	--	--	--	--
pos_1435	DG(14:1(9Z)/20:0/0:0)	8.35464370126018e-05	7.25418656113587e-05	7.38900026962828e-05	8.88203715201641e-05	8.16758172489294e-05	7.74409103588237e-05	7.37639656242189e-05	5.92954083781187e-05	6.53250045283034e-05	7.59614830064344e-05	7.2842600189954e-05	7.2043697797339e-05	7.96525674080267e-05	6.98720265873947e-05	0.877209974029708	-0.189005879089499	0.0218752798381083	1.32969984245775	down	Glycerolipids	--	--	HMDB0007049	53477984	--	Lipids and lipid-like molecules	Diradylglycerols
pos_1436	Lithocholate 3-O-glucuronide	0.000142330327091767	0.000154553912268788	0.000148079420250536	0.000164396378312942	0.000155267593053691	0.000151275152975339	0.00014879565275037	0.000137167270565491	0.00014136224129158	0.00014347826444875	0.000143776450547593	0.000149012628070569	0.000152650463992177	0.000143932084612392	0.942886649985998	-0.0848437485173389	0.0390856063756364	1.22101882157695	down	--	--	--	--	--	--	--	--
pos_1441	Dihydrocapsaicin	3.16185922906389e-05	2.4277148793804e-05	3.9081128828521e-05	3.13448362672631e-05	2.61751983820567e-05	1.97496126785768e-05	1.23678550844024e-05	1.30447056701682e-05	1.18909319978146e-05	2.21181171998803e-05	1.23444776633214e-05	1.45007194235524e-05	2.87077528734768e-05	1.43778011731899e-05	0.500833389382894	-0.99759734832895	0.00203267080478725	1.70725013113338	down	--	--	--	--	--	--	--	--
pos_1445	4-(2,6,6-Trimethylcyclohex-1-enyl)but-2-en-4-one	1.24293868917644e-05	2.06851961896407e-06	5.82662680538462e-06	7.22978537822545e-06	8.10662877988387e-06	6.94106054381643e-06	2.51870144886952e-06	1.46411960238201e-06	3.19145983570464e-06	6.02311444536544e-06	3.42764458140356e-06	2.8705294306639e-06	7.10033466967314e-06	3.24926155739818e-06	0.457620902191608	-1.12777514504493	0.0377789523032249	1.33938221246393	down	--	--	--	--	--	--	--	--
pos_1447	(±)-Pandamarine	4.02932207712237e-05	7.49999507841405e-06	1.06127786004446e-05	2.51968524699588e-05	2.69593492721228e-05	1.68483935293167e-05	2.39685041803109e-06	4.20168127066578e-06	6.10591232491736e-06	1.36600217572065e-05	1.70050146257257e-05	6.6729255276697e-06	2.12350982869134e-05	8.34040098736935e-06	0.392764887389728	-1.34826213431054	0.0497477089229882	1.28324508689166	down	--	--	--	--	--	--	--	--
pos_1449	2-Methylpropyl acetate	1.62705461813077e-06	1.30587997174315e-06	1.50105894577043e-06	1.49406683056181e-06	1.62103707808559e-06	1.34175433643861e-06	1.33357587659817e-06	1.31378367833453e-06	1.13574796147086e-06	1.02919342634472e-06	1.27848586105858e-06	1.4440526558329e-06	1.48180863012173e-06	1.25580657660663e-06	0.847482293650473	-0.23874486838411	0.0206616847723365	1.42819258058561	down	--	--	--	--	--	--	--	--
pos_1457	4-Butyl-2-methyloxazole	5.35745216005039e-05	5.71611799415111e-05	5.56417344888361e-05	6.2144618419651e-05	5.75065923784524e-05	5.53658066216964e-05	5.081601015179e-05	4.56402679326303e-05	5.09380085468141e-05	4.86175283706178e-05	5.14608991263932e-05	5.15787087886377e-05	5.68990755751085e-05	4.98419038194805e-05	0.875970361832816	-0.191046037344218	0.00108088097670497	1.65477697439873	down	--	--	--	--	--	--	--	--
pos_1460	Vitamin D5	5.58158344227011e-06	3.12392612765146e-07	1.05344020153109e-06	1.82833978755413e-07	2.18876641886378e-07	1.9488905544728e-07	1.11933466561114e-05	1.36436788207567e-05	2.05112981950625e-05	1.8051913106792e-05	3.57388482276805e-05	2.84722086916591e-05	1.2573359887759e-06	2.1268548949677e-05	16.915565242337	4.08027948122361	0.00272066029927113	1.82318008682321	up	--	--	--	--	--	--	--	--
pos_1466	3-Hydroxy-3-carboxymethyl-adipic acid	8.66974015454285e-06	8.28821731963855e-06	9.6357285460325e-06	9.28848390415176e-06	9.83541364164626e-06	8.83624823444227e-06	8.33422695542359e-06	7.76187764981504e-06	9.07368525754328e-06	6.88606510568484e-06	7.91849250831534e-06	7.97642691879755e-06	9.0923053000757e-06	7.99179573259661e-06	0.878962536875007	-0.186126418729651	0.0165876786830739	1.43119328350961	down	--	--	--	--	--	--	--	--
pos_1467	Docosapentaenoic acid (22n-6)	1.1638794602315e-05	1.01442914363066e-05	9.71567092116633e-06	1.17801504876689e-05	1.25895318564312e-05	1.40912678898362e-05	1.0179893343916e-05	1.04297304422146e-05	8.98530640625788e-06	6.87334161501548e-06	7.85986254725018e-06	5.22157779437623e-06	1.1659951198954e-05	8.25828535817173e-06	0.70826071372516	-0.497647574745333	0.00946035968801107	1.52579366105826	down	--	--	--	--	--	--	--	--
pos_1488	Dodecanoylcarnitine	6.10446589239063e-05	6.48513228235698e-05	6.57530932881954e-05	7.56361126129374e-05	6.95280256255062e-05	6.97619223989435e-05	6.67560357842048e-05	5.73711811506476e-05	5.81573511332934e-05	6.33873209473622e-05	6.46850675580684e-05	6.06715929990067e-05	6.77625226121764e-05	6.18380915954305e-05	0.912570683788544	-0.131991786745072	0.0451385671137378	1.15064672836451	down	Fatty Acyls	--	--	HMDB0002250	168381	25518-54-1	Lipids and lipid-like molecules	Fatty acid esters
pos_1489	Polysorbate 60	1.69209677674583e-07	3.20134451854771e-06	0	0	0	2.25585060662604e-06	2.48666024492656e-06	5.89739978746467e-06	1.17628252269555e-05	1.90451916752836e-05	6.7400897756231e-06	1.08349730614323e-05	9.37734133808055e-07	9.46118996194762e-06	10.0894162010788	3.33477079379396	0.0143527090635826	1.57020490860559	up	--	--	--	--	--	--	--	--
pos_1493	Preisocalamendiol	3.50588495096082e-05	3.56392764094558e-05	3.70818059136911e-05	3.91355894368317e-05	3.65848095896196e-05	3.72420297980628e-05	3.46028674521362e-05	3.06051157583445e-05	3.23251617109934e-05	3.2575100583222e-05	3.31525258889512e-05	3.47510348735544e-05	3.67903934428782e-05	3.30019677112003e-05	0.897026767665316	-0.156777058458746	0.00134653001940656	1.59674884711578	down	--	--	--	--	--	--	--	--
pos_1495	Olsalazine-O-sulfate	0.000135462319306655	0.000147242998650568	0.000120643426397288	0.00014042682974991	0.000148061283626561	0.000133985071652944	0.000112010070718573	0.000115737066661333	0.000129732653778648	0.00011960671685576	0.000119438012485111	0.000129199451751297	0.000137636988230654	0.00012095399537512	0.878789901828015	-0.186409803035081	0.00941456620760617	1.48126746652061	down	--	--	--	--	--	--	--	--
pos_1498	3,5-diiodo-L-tyrosinate(1-)	2.45847710853513e-05	2.6814048034069e-05	2.70628874970066e-05	2.87239554022926e-05	2.84571742158424e-05	2.72947235586527e-05	2.40294076147879e-05	2.38526603091691e-05	2.69778477733419e-05	2.52092115956763e-05	2.47983420243907e-05	2.49794490270132e-05	2.71562599655358e-05	2.49744863907298e-05	0.919658539961879	-0.120829792571287	0.0174247818743076	1.34937217216762	down	--	--	--	--	--	--	--	--
pos_1503	DG(18:0/18:3(9Z,12Z,15Z)/0:0)	4.79121198621699e-06	4.05582698676983e-06	5.6796226118545e-06	7.07264063993542e-06	8.40164482404483e-06	5.59225766111067e-06	2.37444791215475e-06	2.25449684471465e-06	2.66654509380193e-06	2.63815523669203e-06	3.84783117281143e-06	2.61550655818557e-06	5.93220078498871e-06	2.73283046972673e-06	0.460677338609659	-1.1181714634735	0.00300448224506296	1.7003085764554	down	Fatty Acyls	--	--	HMDB0007163	9543723	--	Lipids and lipid-like molecules	Lineolic acids and derivatives
pos_1505	Aldosterone	2.53513432255751e-06	1.34663972241213e-06	2.28175038038931e-06	3.93659116425676e-06	4.84514042477406e-06	4.39151583760619e-06	6.46921300800611e-06	3.67428666878332e-06	4.58398517700941e-06	5.93452912384602e-06	4.7957015479327e-06	5.7301830241927e-06	3.22279530866599e-06	5.19798309162838e-06	1.61288030848598	0.689639380365368	0.0193744929521481	1.37624378344431	up	Steroids and steroid derivatives	C01780	Steroid hormone biosynthesis(ko00140);;Metabolic pathways(ko01100);;Aldosterone synthesis and secretion(ko04925);;Aldosterone-regulated sodium reabsorption(ko04960)	HMDB0000037	5839	52-39-1	Lipids and lipid-like molecules	Hydroxysteroids
pos_1507	Theophylline	4.11717838597461e-05	4.03230851794478e-05	4.28570479155121e-05	4.7075540979567e-05	4.56360783783004e-05	4.20544824849491e-05	3.94727403079949e-05	3.75366003181446e-05	4.0562509059649e-05	3.82501693859547e-05	3.85689439026873e-05	3.83529456840649e-05	4.31863364662538e-05	3.87906514430826e-05	0.898215839016444	-0.154865932256627	0.00765169015386076	1.63394611009913	down	Imidazopyrimidines	C07130	Caffeine metabolism(ko00232);;Metabolic pathways(ko01100)	HMDB0001889	2153	58-55-9	Organoheterocyclic compounds	Purines and purine derivatives
pos_1512	Imazamethabenz-methyl	0.000137756171304859	0.000139861304413384	0.000135340502484965	0.000165533196239393	0.000154220634582062	0.000140954835303449	0.000139328326163736	0.000129373804885196	0.000127592144148549	0.000133558296224428	0.000137492287692798	0.000130450557810165	0.000145611107388019	0.000132965902820812	0.913157692472524	-0.131064075309428	0.0468089561320458	1.31043316455065	down	--	--	--	--	--	--	--	--
pos_1514	Galabiosylceramide (d18:1/16:0)	9.29486446536235e-06	9.37496693534915e-07	1.53602140138624e-06	6.63670547449883e-06	7.45297127908202e-06	3.68618540319158e-06	0	1.52719380534669e-07	0	2.53638298546431e-06	3.89319917370483e-06	0	4.92404078617599e-06	1.0970502566173e-06	0.222794713581012	-2.16621309372171	0.0408965746020947	1.32647560868848	down	--	--	--	--	--	--	--	--
pos_1516	Olopatadine	7.61271775580318e-05	9.25396700056547e-05	4.95118258800833e-05	0.00014612913053706	2.97353936325989e-05	3.35206213495212e-05	4.54327815163026e-06	3.69775199418024e-07	7.01962287663547e-06	1.73491757360351e-06	6.20498075576395e-06	5.53114788388587e-06	7.1260636493825e-05	4.23395374015618e-06	0.0594150424199911	-4.07302795778345	0.0135332953784422	1.6158009599837	down	--	--	--	--	--	--	--	--
pos_1522	PGP(18:0/18:0)	0.000527839087677765	0.000494242374684584	0.000482527801557872	0.000413385329413157	0.000437689689620593	0.000326214051163304	0.000301745013070425	0.000291621131087098	0.000294874351633792	0.000368440762280002	0.000346234978462536	0.000300689692774688	0.000446983055686213	0.000317267654884757	0.709797946138438	-0.494519695044967	0.00508260971292035	1.6386598234957	down	Glycerophospholipids	--	--	HMDB0013504	49859651	--	Lipids and lipid-like molecules	Glycerophosphoglycerophosphates
pos_1525	5,6,8-Trihydroxy-2-methylbenzo[g]chromen-4-one	1.26901635103492e-05	1.16543024816939e-05	1.33827095045078e-05	1.53179039050275e-05	1.36291949175325e-05	1.00206336504749e-05	9.94023937058623e-06	1.06203084557583e-05	1.03862654199752e-05	1.08474236505467e-05	1.09172341998565e-05	1.07563601243992e-05	1.27824846615976e-05	1.0577971870187e-05	0.827536441484368	-0.273105250893565	0.030036677689601	1.50624638690495	down	--	--	--	--	--	--	--	--
pos_1529	D-Erythro-imidazole-glycerol-phosphate	0.00014428988948538	0.000153532845175691	0.000133627492282828	0.000162648627526864	0.000160193433684301	0.000147912677075017	0.000130802430723392	0.000124801960352224	0.000126428846066072	0.000135350393495153	0.000137735783149808	0.000136917989707772	0.000150367494205013	0.000132006233915737	0.877890760989588	-0.187886663536132	0.00670716154869585	1.5400957721278	down	Organic phosphoric acids and derivatives	C04666	Metabolic pathways(ko01100);;Histidine metabolism(ko00340);;Biosynthesis of amino acids(ko01230)	HMDB0012208	440431	36244-87-8	Organic acids and derivatives	Phosphate esters
pos_1536	5b-Cholestane-3a,7a,12a,23S,25-pentol	4.99234417785369e-05	5.22516176724289e-05	5.05683873046578e-05	5.75489109625182e-05	5.56871122959702e-05	5.44508174072575e-05	4.80395893997091e-05	4.90141893624038e-05	5.09407102698667e-05	4.68262363161386e-05	5.00804423609046e-05	4.96020740490277e-05	5.34050479035616e-05	4.90838736263418e-05	0.919086782114249	-0.121727004630017	0.014967801294609	1.45025439539392	down	--	--	--	--	--	--	--	--
pos_1539	Everolimus	3.3600877670835e-05	3.1164916495929e-05	3.17249874801687e-05	4.28429549279945e-05	3.96497188099131e-05	2.43968281738451e-05	2.55061130101437e-05	2.32639278481954e-05	2.0663474103278e-05	2.23942898098832e-05	1.87643360511453e-05	1.69852397470416e-05	3.38967139264476e-05	2.12628967616145e-05	0.6272848987	-0.672807263360769	0.00359346823534689	1.79038577859269	down	--	--	--	--	--	--	--	--
pos_1543	PS(18:2(9Z,12Z)/16:0)	5.67895921299828e-05	2.46280564636116e-05	2.82377207494432e-05	4.74236697452911e-05	4.69110690892376e-05	3.32956813654498e-05	8.61086495125957e-06	7.71038757725024e-06	1.38518313534364e-05	2.31225493450879e-05	3.31221710591203e-05	9.42544362945672e-06	3.95476315905027e-05	1.59738746526019e-05	0.403914823977423	-1.30787699988311	0.0056081282460699	1.54822104556919	down	Glycerophospholipids	--	--	HMDB0012398	52925986	--	Lipids and lipid-like molecules	Glycerophosphoserines
pos_1547	Methyl 2,3,6-tri-O-galloyl-beta-D-glucopyranoside	0.0020999660616027	0.00151278632169825	0.00136920451765671	0.00198934276519383	0.00260818326486512	0.0021533576606238	0.00141920132752207	0.00172643995677572	0.000937119780321761	0.00134994278760413	0.00099282448592107	0.00130471670380077	0.00195547343194007	0.00128837417365759	0.65885537109004	-0.601966288699609	0.0150636066759344	1.51760164421416	down	--	--	--	--	--	--	--	--
pos_1550	3,4',5-Trihydroxy-3',7-dimethoxyflavanone	0.0193207235489163	0.0147251608716097	0.0130473561681577	0.0175778724158922	0.0226833610365561	0.0191780987021586	0.0140304392195423	0.0166227374809488	0.0118710503386149	0.0127181000611857	0.0121055546244004	0.0142921759681549	0.0177554287905484	0.0136066762821412	0.766338928935598	-0.383945500452581	0.0331601496724575	1.40505211139843	down	--	--	--	--	--	--	--	--
pos_1551	Cholestane-3,7,12,25-tetrol-3-glucuronide	0.000313476647060939	0.000286711870140732	0.000297297257171602	0.000345359782806521	0.000316655415147707	0.000294118919399628	0.000284883357682971	0.000241325934627599	0.000262806065623083	0.000268210408569507	0.000275604843995072	0.000271833329575129	0.000308936648621188	0.000267443990012227	0.865692015517917	-0.208074241660675	0.00353218744856043	1.62841602891227	down	--	--	--	--	--	--	--	--
pos_1554	Gamma-Tocopherol	9.36684912869948e-05	6.63090279149169e-05	6.83709035485018e-05	0.000100757441605054	0.000122065719959048	9.77433896919032e-05	7.71917268119413e-05	4.66094560433287e-05	5.59802127818011e-05	8.11389597598445e-05	6.90999507793625e-05	5.08632513683799e-05	9.14858290010698e-05	6.34805929241097e-05	0.693884436718252	-0.527232686343418	0.0254863184766079	1.34637306302549	down	Prenol lipids	C02483	Metabolic pathways(ko01100);;Ubiquinone and other terpenoid-quinone biosynthesis(ko00130)	HMDB0001492	92729	54-28-4	Lipids and lipid-like molecules	Quinone and hydroquinone lipids
pos_1566	Emtricitabine	2.02570013984635e-06	1.34766357169761e-06	2.71312835769426e-07	0	1.11755813245567e-06	4.04801157582236e-07	0	0	0	0	0	0	8.61172639558549e-07	0	0	-Inf	0.0406326723989114	1.39241993428437	down	Nucleoside and nucleotide analogues	--	--	HMDB0015017	60877	143491-57-0	Nucleosides, nucleotides, and analogues	3'-thia pyrimidine nucleosides
pos_1572	alpha-Hydroxymetoprolol	0.00136326902435213	0.00140526355617555	0.00131075785463407	0.00157723216226495	0.00148542531859767	0.00135111248379448	0.00136875474045596	0.00126100790475994	0.00128830811243736	0.0012943304118292	0.00132419173960284	0.00127493218800833	0.00141551006663648	0.00130192084951561	0.919753861312495	-0.120680266951201	0.0369512587201052	1.38485730332896	down	--	--	--	--	--	--	--	--
pos_1574	Allantoin	2.27752623678189e-05	2.36867435912471e-05	2.48043408401451e-05	2.78187732982529e-05	2.53218255215568e-05	2.40506827942434e-05	2.31043084175297e-05	2.18557543491908e-05	2.06040330303467e-05	2.27949182136377e-05	2.26217332433332e-05	2.47228411848638e-05	2.47429380688774e-05	2.2617264739817e-05	0.914089696092554	-0.129592356563816	0.0422166680501899	1.20848461636739	down	--	--	--	--	--	--	--	--
pos_1581	trans-Dec-2-enoic acid	2.02219187262625e-05	2.02678725363175e-05	2.04518547444234e-05	2.22696106720777e-05	2.21196028609489e-05	1.93651818562208e-05	2.0439185257589e-05	1.56236833257695e-05	1.68882973671625e-05	1.82165099009649e-05	1.99814058849779e-05	1.77770263136558e-05	2.07826735660418e-05	1.81543513416866e-05	0.87353300738699	-0.195065876926972	0.0166694421673367	1.37837920332098	down	--	--	--	--	--	--	--	--
pos_1582	Margaroylglycine	6.89809169986352e-06	7.55696072891022e-06	7.49339513475349e-06	9.11156104063041e-06	8.43694521111813e-06	8.06103263673683e-06	7.47224100478614e-06	6.80620201946048e-06	6.52374826571387e-06	7.53809386898906e-06	7.36713243373902e-06	6.64331220298474e-06	7.92633107533543e-06	7.05845496594555e-06	0.890507209307661	-0.167300803840861	0.046532905299377	1.21038485139197	down	--	--	--	--	--	--	--	--
pos_1585	Canesceol	6.42099545528127e-06	6.44198309316345e-06	7.80420505902266e-06	9.400157275356e-06	6.22618676234527e-06	0	0	0	0	0	0	0	6.04892127419477e-06	0	0	-Inf	0.00568849033499988	1.78272546633146	down	--	--	--	--	--	--	--	--
pos_1588	N-desmethylmirtazapine	0.000225487751219945	0.000241909271934153	0.000224892177447777	0.000263944375956678	0.000259389677180941	0.000230678389328059	0.000221669109472486	0.000204320882427027	0.000214952559643018	0.000220834800703652	0.000217928687201817	0.000218254825965313	0.000241050273844592	0.000216326810902219	0.897434412547845	-0.156121588987386	0.0149303622791907	1.51141637102871	down	--	--	--	--	--	--	--	--
pos_1596	Metanephrine	0	2.17930382644615e-07	8.58615710260355e-10	0	0	1.56078277189657e-08	1.79194548597166e-05	2.83382774708236e-05	1.82544192184942e-05	5.5845798863957e-06	3.97013577063096e-05	2.26487913192696e-05	3.90661376789735e-08	2.20744800768349e-05	565.054069543096	9.14224511416877	0.00524495070089437	1.72693324111675	up	--	--	--	--	--	--	--	--
pos_1611	1-Aminocyclohexanecarboxylic acid	0.000125784791826592	9.3837030763817e-05	0.000182338257584513	0.000122947388514978	9.35239046398371e-05	0.000131563957489397	6.58620231315964e-05	7.96547420451143e-05	4.81951523135496e-05	7.66410689350869e-05	4.77108292803546e-05	6.23926300634766e-05	0.000124999221803189	6.34094076281964e-05	0.507278419125156	-0.97915030891738	0.00406819453514439	1.62880063257784	down	Prenol lipids	--	--	HMDB0038249	89306	2756-56-1	Lipids and lipid-like molecules	Monoterpenoids
