# Supplementary material for: Metabolomic and metagenomic analyses of the Chinese mitten crab Eriocheir sinensis after challenge with Metschnikowia bicuspidata
Source: Front Microbiol. 2022 Sep 23;13:990737. doi: 10.3389/fmicb.2022.990737 (PMC9538530; doi:10.3389/fmicb.2022.990737)
Supplement: Supplementary file 2 [file Table_2.XLS]

#KEGG_n	52	KEGG_N	191
#Pathway	ko_ID	Diff_Metabolites_in_Pathway	All_metabolites_in_Pathway	Diff_Mtabolites_in_All_pathways	All_Metabolites_in_All_pathways	Metabolite_id	KEGG_Orthology
Glyoxylate and dicarboxylate metabolism	ko00630	2	3	52	191	pos_9;pos_909	C00158+C00988
Metabolism of xenobiotics by cytochrome P450	ko00980	2	7	52	191	pos_471;pos_420	C14801+C06205
Biosynthesis of unsaturated fatty acids	ko01040	2	7	52	191	pos_1068;pos_1276	C08320+C08323
Aminoacyl-tRNA biosynthesis	ko00970	1	4	52	191	pos_14	C00152
Alanine, aspartate and glutamate metabolism	ko00250	2	3	52	191	pos_14;pos_9	C00152+C00158
beta-Alanine metabolism	ko00410	1	2	52	191	pos_122	C00555
Mineral absorption	ko04978	1	4	52	191	pos_14	C00152
Glycerophospholipid metabolism	ko00564	4	17	52	191	pos_185;pos_277;pos_328;pos_767	C00157+C00157+C04230+C04230
Sphingolipid signaling pathway	ko04071	1	4	52	191	pos_20	C00836
Arachidonic acid metabolism	ko00590	2	5	52	191	pos_185;pos_277	C00157+C00157
Linoleic acid metabolism	ko00591	2	5	52	191	pos_277;pos_185	C00157+C00157
Citrate cycle (TCA cycle)	ko00020	1	1	52	191	pos_9	C00158
Polyketide sugar unit biosynthesis	ko00523	1	3	52	191	pos_1225	C03319
Cysteine and methionine metabolism	ko00270	1	3	52	191	pos_1083	C00021
Pantothenate and CoA biosynthesis	ko00770	1	1	52	191	pos_1300	C05944
Ether lipid metabolism	ko00565	2	4	52	191	pos_767;pos_1131	C04230+C04475
Glucagon signaling pathway	ko04922	1	2	52	191	pos_9	C00158
Central carbon metabolism in cancer	ko05230	2	6	52	191	pos_14;pos_9	C00152+C00158
Retrograde endocannabinoid signaling	ko04723	2	6	52	191	pos_277;pos_185	C00157+C00157
Fatty acid biosynthesis	ko00061	1	3	52	191	pos_70	C02530
Ubiquinone and other terpenoid-quinone biosynthesis	ko00130	2	3	52	191	pos_1554;pos_669	C02483+C00156
Bile secretion	ko04976	3	14	52	191	pos_563;pos_551;pos_70	C01937+C06810+C02530
Choline metabolism in cancer	ko05231	4	15	52	191	pos_767;pos_328;pos_277;pos_185	C04230+C04230+C00157+C00157
Aldosterone synthesis and secretion	ko04925	1	2	52	191	pos_1505	C01780
2-Oxocarboxylic acid metabolism	ko01210	2	6	52	191	pos_273;pos_9	C01250+C00158
Valine, leucine and isoleucine degradation	ko00280	1	2	52	191	pos_1211	C15974
Sphingolipid metabolism	ko00600	1	4	52	191	pos_20	C00836
Steroid hormone biosynthesis	ko00140	2	7	52	191	pos_1505;pos_240	C01780+C11131
Taste transduction	ko04742	1	4	52	191	pos_9	C00158
Caffeine metabolism	ko00232	1	3	52	191	pos_1507	C07130
Cholesterol metabolism	ko04979	1	3	52	191	pos_70	C02530
Arginine biosynthesis	ko00220	1	2	52	191	pos_273	C01250
Arginine and proline metabolism	ko00330	2	5	52	191	pos_122;pos_273	C00555+C01250
Ovarian steroidogenesis	ko04913	1	2	52	191	pos_70	C02530
Biosynthesis of amino acids	ko01230	7	14	52	191	pos_9;pos_335;pos_1529;pos_273;pos_619;pos_1083;pos_14	C00158+C04076+C04666+C01250+C05382+C00021+C00152
Metabolic pathways	ko01100	37	127	52	191	pos_669;pos_70;pos_131;pos_208;pos_329;pos_1123;pos_1156;pos_1225;pos_400;pos_403;pos_185;pos_138;pos_767;pos_122;pos_1131;pos_9;pos_659;pos_304;pos_619;pos_183;pos_130;pos_335;pos_641;pos_1529;pos_290;pos_1083;pos_14;pos_20;pos_277;pos_1554;pos_1507;pos_909;pos_47;pos_1505;pos_367;pos_273;pos_1280	C00156+C02530+C04677+C05625+C15787+C08057+C00499+C03319+C00881+C02835+C00157+C01606+C04230+C00555+C04475+C00158+C01561+C04089+C05382+C00214+C00105+C04076+C01142+C04666+C00389+C00021+C00152+C00836+C00157+C02483+C07130+C00988+C00262+C01780+C08491+C01250+C06454
Vitamin digestion and absorption	ko04977	1	3	52	191	pos_70	C02530
Amino sugar and nucleotide sugar metabolism	ko00520	1	8	52	191	pos_304	C04089
Drug metabolism - other enzymes	ko00983	3	9	52	191	pos_1013;pos_1381;pos_1056	C16630+C04242+C16619
Fat digestion and absorption	ko04975	1	2	52	191	pos_70	C02530
Lysine biosynthesis	ko00300	1	3	52	191	pos_335	C04076
AMPK signaling pathway	ko04152	2	3	52	191	pos_290;pos_131	C00389+C04677
Steroid biosynthesis	ko00100	2	3	52	191	pos_70;pos_659	C02530+C01561
alpha-Linolenic acid metabolism	ko00592	3	5	52	191	pos_367;pos_185;pos_277	C08491+C00157+C00157
Tryptophan metabolism	ko00380	1	7	52	191	pos_774	C00955
Lysine degradation	ko00310	2	4	52	191	pos_335;pos_641	C04076+C01142
Parathyroid hormone synthesis, secretion and action	ko04928	1	2	52	191	pos_659	C01561
Histidine metabolism	ko00340	3	5	52	191	pos_403;pos_1529;pos_131	C02835+C04666+C04677
Tuberculosis	ko05152	1	2	52	191	pos_659	C01561
Pyrimidine metabolism	ko00240	3	8	52	191	pos_400;pos_130;pos_183	C00881+C00105+C00214
Carbon metabolism	ko01200	3	5	52	191	pos_909;pos_619;pos_9	C00988+C05382+C00158
Primary bile acid biosynthesis	ko00120	1	4	52	191	pos_11	C15519
Pentose phosphate pathway	ko00030	1	2	52	191	pos_619	C05382
Folate biosynthesis	ko00790	1	4	52	191	pos_669	C00156
Purine metabolism	ko00230	3	11	52	191	pos_47;pos_1156;pos_131	C00262+C00499+C04677
Protein digestion and absorption	ko04974	1	4	52	191	pos_14	C00152
ABC transporters	ko02010	2	13	52	191	pos_400;pos_138	C00881+C01606
Aldosterone-regulated sodium reabsorption	ko04960	1	1	52	191	pos_1505	C01780
