# Supplementary material for: Metabolomic and metagenomic analyses of the Chinese mitten crab Eriocheir sinensis after challenge with Metschnikowia bicuspidata
Source: Front Microbiol. 2022 Sep 23;13:990737. doi: 10.3389/fmicb.2022.990737 (PMC9538530; doi:10.3389/fmicb.2022.990737)
Supplement: Supplementary file 3 [file Table_3.XLSX]

## Sheet: treat1.taxonomy.genus.relabunda
ID	A1	A2	A3	B1	B2	B3
Pestalotiopsis	5.52437e-05	5.31841e-05	5.42465e-05	2.78752e-05	2.30752e-05	2.61506e-05
Leptospira	0	8.86402e-06	0	3.18574e-05	3.64345e-05	2.94195e-05
Hespellia	0	0	0	1.99109e-05	2.30752e-05	1.9613e-05
Orenia	0	2.06827e-05	1.93738e-05	7.16792e-05	7.89414e-05	6.53766e-05
Asticcacaulis	1.38109e-05	1.7728e-05	1.5499e-05	0	0	0
Acetivibrio	0	8.86402e-06	0	2.78752e-05	3.522e-05	2.28818e-05
Fluoribacter	0	0	0	7.96435e-06	8.50138e-06	6.53766e-06
Paludibacter	0	1.47734e-05	0	5.17683e-05	8.13703e-05	6.53766e-05
Komagataella	1.65731e-05	1.18187e-05	1.5499e-05	0	6.07241e-06	0
Tepidibacillus	0	0	0	2.38931e-05	3.522e-05	2.94195e-05
Catenibacterium	0	1.18187e-05	0	3.18574e-05	2.06462e-05	2.61506e-05
Caryophanon	0	0	0	2.38931e-05	2.42896e-05	1.63441e-05
Methanobrevibacter	5.24815e-05	2.65921e-05	8.13698e-05	0.000151323	0.000160312	0.000114409
Halobacillus	8.28656e-06	5.90934e-06	3.87475e-05	7.16792e-05	8.86572e-05	6.53766e-05
Lachnoanaerobaculum	0	0	1.93738e-05	4.77861e-05	4.37214e-05	3.59571e-05
Youngiibacter	0	0	0	3.18574e-05	2.30752e-05	3.59571e-05
Selenihalanaerobacter	0	0	0	1.99109e-05	2.55041e-05	1.63441e-05
Defluviitalea	0	0	0	3.98218e-05	5.95096e-05	4.24948e-05
Proteocatella	0	2.65921e-05	0	7.16792e-05	5.46517e-05	4.24948e-05
Ascobolus	0.000234786	0.000283649	0.000193738	0.000111501	7.52979e-05	0.000117678
Catenovulum	0	0	0	1.99109e-05	3.03621e-05	3.26883e-05
Nocardia	0.00412118	0.00393267	0.00297581	0.00115085	0.00156911	0.00243855
Saitoella	0.000209926	0.000260011	0.000244109	0.000143358	0.000102017	0.000173248
Sporothrix	2.20975e-05	2.95467e-05	1.5499e-05	0	0	9.80649e-06
Serendipita	0.000160207	0.000127051	0.000120117	9.159e-05	5.22227e-05	8.17207e-05
Sphingobium	0	5.90934e-06	0	1.59287e-05	9.71586e-06	1.9613e-05
Archangium	2.48597e-05	2.95467e-05	1.5499e-05	0	3.64345e-06	6.53766e-06
Phycomyces	0.000298316	0.000310241	0.000255734	0.000107519	7.65124e-05	0.000192861
Acidaminococcus	0	1.47734e-05	1.16243e-05	3.98218e-05	4.12924e-05	2.28818e-05
Anaeromassilibacillus	0	5.90934e-06	0	2.78752e-05	4.25069e-05	2.28818e-05
Pluralibacter	0	0	0	1.59287e-05	9.71586e-06	9.80649e-06
Peniophora	6.35303e-05	5.02294e-05	6.58708e-05	2.78752e-05	1.70028e-05	4.24948e-05
Asaccharospora	0	0	0	1.19465e-05	8.50138e-06	1.63441e-05
Cyberlindnera	5.52437e-05	0	1.93738e-05	9.159e-05	0.000156668	0.000192861
Tepidimicrobium	0	1.18187e-05	7.74951e-06	4.38039e-05	5.95096e-05	2.94195e-05
Georgenia	0	0	0	1.99109e-05	1.70028e-05	9.80649e-06
Eremococcus	0	0	0	1.19465e-05	1.09303e-05	1.9613e-05
Cloacibacillus	0	0	0	1.99109e-05	1.45738e-05	9.80649e-06
Anaerotruncus	0	8.86402e-06	7.74951e-06	8.76079e-05	9.95876e-05	4.90324e-05
Natrinema	2.20975e-05	2.65921e-05	1.5499e-05	0	4.85793e-06	1.30753e-05
Aquisalibacillus	0	0	0	2.78752e-05	4.97938e-05	5.88389e-05
Ceratocystis	0	0	0	1.99109e-05	1.70028e-05	3.26883e-05
Geosporobacter	0	1.47734e-05	2.32485e-05	8.36257e-05	6.55821e-05	3.92259e-05
Denitrovibrio	0	0	3.87475e-06	1.19465e-05	1.70028e-05	2.61506e-05
Halomonas	7.18169e-05	7.97762e-05	2.71233e-05	0.000143358	0.000109303	0.000107871
Anaerotignum	0	1.18187e-05	0	3.58396e-05	8.01558e-05	5.23013e-05
Marinomonas	1.10487e-05	3.54561e-05	0	0.000215037	0.000155454	9.4796e-05
Providencia	2.76219e-05	8.86402e-06	0	5.97326e-05	7.28689e-05	3.26883e-05
Hyalangium	4.14328e-05	6.20481e-05	4.26223e-05	3.18574e-05	1.09303e-05	2.61506e-05
Liberibacter	0	0	0	1.19465e-05	6.07241e-06	6.53766e-06
